# Supplementary material for: Cellular responses to halofuginone reveal a vulnerability of the GCN2 branch of the integrated stress response
Source: EMBO J. 2022 Apr 25;41(11):e109985. doi: 10.15252/embj.2021109985 (PMC9156968; doi:10.15252/embj.2021109985)
Supplement: Supplementary file 2 — Dataset EV1 [file EMBJ-41-e109985-s002.xls]

## Sheet: Legend
Dataset EV1. List of proteins upregulated and downregulated upon treatment with low and high concentration of HF in different cell lines. Data from quantitative proteomics experiments.

## Sheet: HeLa_UT_12.5nM
Protein	Protein_names	Fold change	log2FoldChange	-log10FDR'	FDR	candidate
UP-regulated										candidate:	med	FDR<= 0.05
P18848	Cyclic AMP-dependent transcription factor ATF-4	3.02423	1.59657	33.0729	8.454e-34	high					high	FDR<= 0.01
O76061	Stanniocalcin-2	2.06235	1.04429	22.6855	2.06288e-23	high
A2A2Y4	FERM domain-containing protein 3	2.0421	1.03005	3.73418	0.000184426	high
Q9HCM1	Uncharacterized protein KIAA1551	1.7293	0.790189	2.62838	0.00235298	high
Q7Z7G8	Vacuolar protein sorting-associated protein 13B	1.66463	0.735202	1.47999	0.0331141	med
Q2LD37	Uncharacterized protein KIAA1109	1.60631	0.683746	1.57575	0.0265615	med
Q5JPI3	Uncharacterized protein C3orf38	1.57367	0.654133	2.43934	0.00363628	high
Q99550	M-phase phosphoprotein 9	1.57212	0.652713	4.24744	5.65667e-05	high
P07864	L-lactate dehydrogenase C chain	1.55508	0.636992	1.55238	0.0280299	med
Q96AJ1	Clusterin-associated protein 1	1.52332	0.607217	1.45456	0.0351106	med
Q5T5C0	Syntaxin-binding protein 5	1.52213	0.606095	1.83394	0.0146573	med
Q96LW4	DNA-directed primase/polymerase protein	1.50062	0.585559	1.78554	0.0163855	med
DOWN-regulated
Q86SQ9	Dehydrodolichyl diphosphate syntase complex subunit DHDDS	1.49633	-0.581425	1.55238	0.0280299	med
Q8NE62	Choline dehydrogenase, mitochondrial	1.52922	-0.612796	1.30532	0.0495082	med
Q9Y2E4	Disco-interacting protein 2 homolog C	1.67885	-0.747477	1.51255	0.0307222	med
Q71UM5	40S ribosomal protein S27-like	1.9217	-0.942385	2.48341	0.0032854	high

## Sheet: HeLa_UT_312.5nM
Protein	Protein_names	Fold change	log2FoldChange	-log10FDR'	FDR	candidate
UP-regulated										candidate:	med	FDR<= 0.05
P05412	Transcription factor AP-1	2.96264	1.56689	37.9738	1.06214e-38	high					high	FDR<= 0.01
A2VDJ0	Transmembrane protein 131-like	2.00998	1.00718	5.83769	1.45315e-06	high
P18847	Cyclic AMP-dependent transcription factor ATF-3	1.96008	0.97091	36.6172	2.4143e-37	high
A2A2Y4	FERM domain-containing protein 3	1.90382	0.928897	4.48586	3.26694e-05	high
Q9UDX3;B5MCN3	SEC14-like protein 4;Putative SEC14-like protein 6	1.76621	0.820653	2.37338	0.00423269	high
Q9HCM1	Uncharacterized protein KIAA1551	1.65092	0.723268	3.57409	0.000266631	high
Q969L2	Protein MAL2	1.60679	0.684178	4.23915	5.76561e-05	high
Q9Y2I7	1-phosphatidylinositol 3-phosphate 5-kinase	1.58053	0.660407	4.20474	6.24103e-05	high
Q9BW62	Katanin p60 ATPase-containing subunit A-like 1	1.54292	0.625662	3.76513	0.00017174	high
P18848	Cyclic AMP-dependent transcription factor ATF-4	1.53672	0.619855	5.04771	8.9597e-06	high
Q9H4F1	Alpha-N-acetyl-neuraminyl-2,3-beta-galactosyl-1,3-N-acetyl-galactosaminide alpha-2,6-sialyltransferase	1.53003	0.613562	1.8576	0.0138803	med
Q5T5C0	Syntaxin-binding protein 5	1.50199	0.58687	2.98758	0.001029	high
Q99550	M-phase phosphoprotein 9	1.49883	0.583833	4.9153	1.21535e-05	high
DOWN-regulated
Q9NRR8	CDC42 small effector protein 1	1.49641	-0.581502	8.91078	1.22806e-09	high
Q9NYV6;A6NIE6;Q2M238	RNA polymerase I-specific transcription initiation factor RRN3	1.49728	-0.58234	7.88741	1.29597e-08	high
Q9HBU6	Ethanolamine kinase 1	1.50192	-0.58681	22.3705	4.26096e-23	high
Q6EMK4	Vasorin	1.50472	-0.589497	14.7014	1.98902e-15	high
P40189	Interleukin-6 receptor subunit beta	1.50666	-0.591358	11.617	2.41539e-12	high
Q9Y653	G-protein coupled receptor 56;GPR56 N-terminal fragment;GPR56 C-terminal fragment	1.50707	-0.591743	5.21022	6.1628e-06	high
Q5SWA1	Protein phosphatase 1 regulatory subunit 15B	1.50852	-0.593133	20.8973	1.26665e-21	high
A6H8Y1	Transcription factor TFIIIB component B homolog	1.50885	-0.593445	2.61116	0.00244815	high
O43734	Adapter protein CIKS	1.51078	-0.595296	2.29935	0.00501938	high
Q9H3L0	Methylmalonic aciduria and homocystinuria type D protein, mitochondrial	1.5119	-0.596362	17.1573	6.96086e-18	high
P15924	Desmoplakin	1.51299	-0.597402	57.3194	4.7928e-58	high
Q96E40	Uncharacterized protein C9orf9	1.51551	-0.599808	5.05106	8.89084e-06	high
Q12796	Proline-rich nuclear receptor coactivator 1	1.51754	-0.601738	3.67515	0.000211276	high
Q8TEL6	Short transient receptor potential channel 4-associated protein	1.51999	-0.604061	11.3254	4.72713e-12	high
Q96DN5	TBC1 domain family member 31	1.52041	-0.604458	5.64536	2.26276e-06	high
P60602	Reactive oxygen species modulator 1	1.52117	-0.605185	3.01723	0.000961108	high
Q13487	snRNA-activating protein complex subunit 2	1.52129	-0.605292	5.81707	1.52382e-06	high
O95997;Q9NZH5;Q9NZH4	Securin;Securin-2	1.523	-0.606912	7.64114	2.28485e-08	high
P33552	Cyclin-dependent kinases regulatory subunit 2	1.52467	-0.608497	3.26975	0.000537346	high
Q9HD67	Unconventional myosin-X	1.52834	-0.611969	49.2771	5.28325e-50	high
P05997	Collagen alpha-2(V) chain	1.52923	-0.612808	21.9427	1.14097e-22	high
Q9NPA3	Mid1-interacting protein 1	1.53195	-0.615371	13.2836	5.20521e-14	high
Q9HC77	Centromere protein J	1.53639	-0.619544	2.18504	0.00653073	high
Q8IVP5	FUN14 domain-containing protein 1	1.53727	-0.620374	7.80331	1.57287e-08	high
O95905	Protein SGT1	1.53854	-0.621566	31.7983	1.5912e-32	high
O43257	Zinc finger HIT domain-containing protein 1	1.53883	-0.621835	10.57	2.69182e-11	high
Q16678	Cytochrome P450 1B1	1.5406	-0.623488	2.76482	0.00171863	high
Q9UKB3	DnaJ homolog subfamily C member 12	1.54111	-0.623966	3.173	0.000671422	high
Q9Y287	Integral membrane protein 2B;BRI2, membrane form;BRI2 intracellular domain;BRI2C, soluble form;Bri23 peptide	1.54198	-0.624788	2.24	0.00575436	high
Q6PGN9	Proline/serine-rich coiled-coil protein 1	1.54779	-0.630207	4.00963	9.7806e-05	high
Q9H2G4	Testis-specific Y-encoded-like protein 2	1.54822	-0.63061	2.84554	0.00142712	high
Q13127	RE1-silencing transcription factor	1.54873	-0.631087	4.53388	2.92496e-05	high
Q9H992	E3 ubiquitin-protein ligase MARCH7	1.55177	-0.633918	5.72561	1.88099e-06	high
P42702	Leukemia inhibitory factor receptor	1.55247	-0.634566	10.9251	1.1883e-11	high
Q8NE62	Choline dehydrogenase, mitochondrial	1.55282	-0.634887	2.5981	0.00252292	high
Q9H8V3	Protein ECT2	1.55469	-0.636628	35.6754	2.11178e-36	high
Q9NRX5	Serine incorporator 1	1.55834	-0.64001	2.60943	0.00245791	high
P78545;Q9NZC4	ETS-related transcription factor Elf-3;ETS homologous factor	1.55957	-0.641147	8.3492	4.47511e-09	high
Q53GA4	Pleckstrin homology-like domain family A member 2	1.56001	-0.641558	23.04	9.12089e-24	high
Q9BUJ0	Alpha/beta hydrolase domain-containing protein 14A	1.5609	-0.64238	4.17359	6.70516e-05	high
Q86VK4	Zinc finger protein 410	1.56247	-0.643825	4.49867	3.17198e-05	high
Q9NZJ0	Denticleless protein homolog	1.56374	-0.645004	23.5176	3.03674e-24	high
Q9BXS4	Transmembrane protein 59	1.56765	-0.648607	11.5677	2.70608e-12	high
O60462	Neuropilin-2	1.56923	-0.650061	2.51546	0.00305172	high
Q9UEE5	Serine/threonine-protein kinase 17A	1.57523	-0.655565	5.19661	6.35897e-06	high
Q9UQ84	Exonuclease 1	1.57573	-0.656019	7.0285	9.36482e-08	high
Q86UY5	Protein FAM83A	1.57688	-0.657077	10.1712	6.74226e-11	high
Q6P444	Mitochondrial fission regulator 2	1.57792	-0.658025	3.82633	0.000149166	high
Q9BZL1	Ubiquitin-like protein 5	1.57985	-0.659791	25.9935	1.01502e-26	high
Q9NVN8	Guanine nucleotide-binding protein-like 3-like protein	1.58335	-0.662976	53.1293	7.42498e-54	high
Q6DCA0	AMMECR1-like protein	1.5879	-0.66712	2.28273	0.00521523	high
Q99715	Collagen alpha-1(XII) chain	1.58873	-0.667876	39.9586	1.10006e-40	high
Q99741	Cell division control protein 6 homolog	1.58975	-0.668801	1.59234	0.025566	med
O00762	Ubiquitin-conjugating enzyme E2 C	1.59166	-0.670531	45.5734	2.67052e-46	high
Q13886	Krueppel-like factor 9	1.59182	-0.670676	1.88643	0.0129889	med
P30305	M-phase inducer phosphatase 2	1.60423	-0.681882	17.0187	9.57871e-18	high
P01106;P04198	Myc proto-oncogene protein	1.6058	-0.683293	11.6566	2.20492e-12	high
Q9H0C5	BTB/POZ domain-containing protein 1	1.61051	-0.687522	11.9005	1.25738e-12	high
Q86XR8	Centrosomal protein of 57 kDa	1.6126	-0.68939	5.60701	2.47166e-06	high
Q13214	Semaphorin-3B	1.61261	-0.689395	3.0034	0.00099221	high
Q9NWF9	E3 ubiquitin-protein ligase RNF216	1.62132	-0.697168	8.7603	1.73661e-09	high
P31431	Syndecan-4	1.62187	-0.697659	30.7678	1.70682e-31	high
P23458	Tyrosine-protein kinase JAK1	1.62239	-0.698123	53.3665	4.30029e-54	high
O95273	Cyclin-D1-binding protein 1	1.62304	-0.698695	13.2585	5.51403e-14	high
P11473	Vitamin D3 receptor	1.62536	-0.700758	6.32453	4.73665e-07	high
O60337	E3 ubiquitin-protein ligase MARCH6	1.63154	-0.706235	13.0912	8.10588e-14	high
Q9NX95	Syntabulin	1.63532	-0.709574	13.8279	1.48634e-14	high
Q9BRK5	45 kDa calcium-binding protein	1.63578	-0.709977	18.7922	1.61377e-19	high
Q9H8U3	AN1-type zinc finger protein 3	1.64561	-0.718622	17.3242	4.73991e-18	high
P14921	Protein C-ets-1	1.64632	-0.719245	5.70619	1.967e-06	high
Q9GZQ8;A6NCE7	Microtubule-associated proteins 1A/1B light chain 3B;Microtubule-associated proteins 1A/1B light chain 3 beta 2	1.65078	-0.723151	7.03988	9.12258e-08	high
O75506	Heat shock factor-binding protein 1	1.65466	-0.726532	41.9465	1.13106e-42	high
Q9UHL9	General transcription factor II-I repeat domain-containing protein 1	1.65901	-0.730327	3.5842	0.000260497	high
O00767	Acyl-CoA desaturase	1.6593	-0.730573	9.53115	2.94338e-10	high
O95793	Double-stranded RNA-binding protein Staufen homolog 1	1.66447	-0.735064	9.85375	1.4004e-10	high
P35555	Fibrillin-1	1.67796	-0.746708	31.3663	4.30201e-32	high
Q96BF6	Nucleus accumbens-associated protein 2	1.67823	-0.746942	5.29522	5.06739e-06	high
P61769	Beta-2-microglobulin;Beta-2-microglobulin form pI 5.3	1.67882	-0.747444	16.8897	1.28909e-17	high
Q9NXV2	BTB/POZ domain-containing protein KCTD5	1.68247	-0.750577	37.8399	1.44567e-38	high
Q9NNX1	Tuftelin	1.68267	-0.75075	35.7779	1.66764e-36	high
Q9Y5Z0	Beta-secretase 2	1.69774	-0.763616	27.2357	5.81118e-28	high
Q13530	Serine incorporator 3	1.70218	-0.767386	21.3792	4.17678e-22	high
O00622	Protein CYR61	1.71196	-0.775648	4.74592	1.79507e-05	high
Q8IXZ2	Zinc finger CCCH domain-containing protein 3	1.7122	-0.775851	2.75446	0.00176013	high
P55061	Bax inhibitor 1	1.71451	-0.777795	30.7406	1.81734e-31	high
Q17RY6	Lymphocyte antigen 6K	1.71517	-0.778349	22.9125	1.22328e-23	high
Q71UM5	40S ribosomal protein S27-like	1.71768	-0.78046	2.77835	0.00166592	high
Q9H3M7	Thioredoxin-interacting protein	1.723	-0.784926	31.3453	4.51523e-32	high
Q9Y6H1;Q5T1J5	Coiled-coil-helix-coiled-coil-helix domain-containing protein 2;Putative coiled-coil-helix-coiled-coil-helix domain-containing protein CHCHD2P9, mitochondrial	1.72492	-0.786527	40.5418	2.87227e-41	high
O75496	Geminin	1.73384	-0.793968	36.2325	5.8552e-37	high
Q14766;Q9NS15	Latent-transforming growth factor beta-binding protein 1	1.73751	-0.797018	13.9093	1.23225e-14	high
P35556;Q75N90	Fibrillin-2	1.73764	-0.797131	26.4407	3.62454e-27	high
O96020	G1/S-specific cyclin-E2	1.73886	-0.798144	8.12538	7.49242e-09	high
A8MW92	PHD finger protein 20-like protein 1	1.74197	-0.800723	1.77419	0.0168195	med
O94782	Ubiquitin carboxyl-terminal hydrolase 1	1.74334	-0.80185	37.7863	1.63575e-38	high
Q15011	Homocysteine-responsive endoplasmic reticulum-resident ubiquitin-like domain member 1 protein	1.74435	-0.802686	4.42975	3.71752e-05	high
Q9NWK9	Box C/D snoRNA protein 1	1.75028	-0.807585	12.8469	1.4226e-13	high
P55268	Laminin subunit beta-2	1.75758	-0.813592	10.0409	9.10174e-11	high
Q9UBU8	Mortality factor 4-like protein 1	1.75875	-0.814547	66.4857	3.26815e-67	high
Q9BVI0	PHD finger protein 20	1.76924	-0.823134	3.96716	0.000107855	high
Q9BWG6	Sodium channel modifier 1	1.76954	-0.823377	16.8344	1.46433e-17	high
Q9BQI3	Eukaryotic translation initiation factor 2-alpha kinase 1	1.77536	-0.828109	9.03122	9.30635e-10	high
Q9Y252	E3 ubiquitin-protein ligase RNF6	1.77674	-0.829232	7.201	6.29501e-08	high
Q9BT67	NEDD4 family-interacting protein 1	1.77839	-0.830574	4.98437	1.03663e-05	high
Q9P2E9;REV__Q9P2M7;Q8N4C6	Ribosome-binding protein 1	1.7848	-0.835765	54.9438	1.13828e-55	high
Q9Y5T4	DnaJ homolog subfamily C member 15	1.78621	-0.836899	13.889	1.29113e-14	high
Q13421	Mesothelin;Megakaryocyte-potentiating factor;Mesothelin, cleaved form	1.78723	-0.837724	20.9931	1.01606e-21	high
P78395	Melanoma antigen preferentially expressed in tumors	1.7879	-0.838265	9.38835	4.08931e-10	high
P22692	Insulin-like growth factor-binding protein 4	1.79062	-0.840456	12.7855	1.63868e-13	high
Q9Y5V3	Melanoma-associated antigen D1	1.7926	-0.842055	6.29103	5.11641e-07	high
Q9Y5J5	Pleckstrin homology-like domain family A member 3	1.79666	-0.84532	5.40427	3.94209e-06	high
O60239	SH3 domain-binding protein 5	1.79704	-0.845623	8.49103	3.2283e-09	high
Q13887	Krueppel-like factor 5	1.79937	-0.847494	17.934	1.16422e-18	high
O75084;Q9UP38	Frizzled-7	1.80319	-0.850552	6.98256	1.04096e-07	high
Q53EL6	Programmed cell death protein 4	1.80542	-0.852337	83.6756	2.11045e-84	high
Q9Y2K1	Zinc finger and BTB domain-containing protein 1	1.81172	-0.857362	1.57317	0.0267197	med
Q9UI42	Carboxypeptidase A4	1.81848	-0.862731	111.214	6.11571e-112	high
Q9Y421	Protein FAM32A	1.8186	-0.862827	17.2777	5.27649e-18	high
P01033	Metalloproteinase inhibitor 1	1.81987	-0.863833	3.06415	0.000862681	high
Q99442	Translocation protein SEC62	1.82859	-0.870735	19.6107	2.45097e-20	high
Q6PCD5	E3 ubiquitin-protein ligase RFWD3	1.83215	-0.87354	13.0265	9.40711e-14	high
P09871	Complement C1s subcomponent;Complement C1s subcomponent heavy chain;Complement C1s subcomponent light chain	1.83471	-0.87555	5.52081	3.0143e-06	high
P78380	Oxidized low-density lipoprotein receptor 1;Oxidized low-density lipoprotein receptor 1, soluble form	1.8386	-0.878607	37.6448	2.26575e-38	high
Q99941	Cyclic AMP-dependent transcription factor ATF-6 beta;Processed cyclic AMP-dependent transcription factor ATF-6 beta	1.84566	-0.884134	10.7365	1.8343e-11	high
P0CW18	Serine protease 56	1.84857	-0.886412	85.247	5.66208e-86	high
O95229	ZW10 interactor	1.85562	-0.891903	36.5591	2.75979e-37	high
Q5TGY1	Transmembrane and coiled-coil domain-containing protein 4	1.86057	-0.895743	1.9293	0.011768	med
Q9NPF0	CD320 antigen	1.86165	-0.896582	26.3999	3.98228e-27	high
Q12772	Sterol regulatory element-binding protein 2;Processed sterol regulatory element-binding protein 2	1.87572	-0.907441	23.6253	2.36989e-24	high
Q92743	Serine protease HTRA1	1.88994	-0.918344	9.49747	3.18077e-10	high
P50616	Protein Tob1	1.90417	-0.929161	32.6462	2.25855e-33	high
Q9NWQ9	Uncharacterized protein C14orf119	1.91221	-0.935244	19.1538	7.01829e-20	high
O15297	Protein phosphatase 1D	1.92341	-0.943666	3.05476	0.000881546	high
P13196	5-aminolevulinate synthase, nonspecific, mitochondrial	1.92849	-0.94747	10.3151	4.84063e-11	high
Q9GZN2	Homeobox protein TGIF2	1.94331	-0.958516	39.6982	2.00372e-40	high
Q9NZV1	Cysteine-rich motor neuron 1 protein;Processed cysteine-rich motor neuron 1 protein	1.97353	-0.980776	68.8116	1.54304e-69	high
P78337;Q99697;O75364	Pituitary homeobox 1	1.97972	-0.985294	7.81458	1.53256e-08	high
P01024	Complement C3;Complement C3 beta chain;C3-beta-c;Complement C3 alpha chain;C3a anaphylatoxin;Acylation stimulating protein;Complement C3b alpha chain;Complement C3c alpha chain fragment 1;Complement C3dg fragment;Complement C3g fragment;Complement C3d fragment;Complement C3f fragment;Complement C3c alpha chain fragment 2	2.00914	-1.00658	46.2276	5.9215e-47	high
Q9NVP2	Histone chaperone ASF1B	2.01677	-1.01204	32.4009	3.97315e-33	high
Q86WP2	Vasculin	2.02022	-1.01451	14.106	7.83509e-15	high
O94955	Rho-related BTB domain-containing protein 3	2.04117	-1.02939	4.56116	2.74687e-05	high
Q9UGL1	Lysine-specific demethylase 5B	2.0505	-1.03597	25.1139	7.69301e-26	high
Q8TAT5	Endonuclease 8-like 3	2.05072	-1.03613	4.48179	3.29768e-05	high
Q9NVW2	E3 ubiquitin-protein ligase RLIM	2.1094	-1.07684	63.5004	3.15944e-64	high
P43360;P43356	Melanoma-associated antigen 6;Melanoma-associated antigen 2	2.11182	-1.07849	22.2	6.30907e-23	high
Q15014	Mortality factor 4-like protein 2	2.11404	-1.08	125.572	2.67706e-126	high
Q9NX31	Oxidative stress-responsive serine-rich protein 1	2.11904	-1.08341	10.0122	9.723e-11	high
Q9H3Y8	Pancreatic progenitor cell differentiation and proliferation factor	2.1209	-1.08468	3.01075	0.000975541	high
O15304	Apoptosis regulatory protein Siva	2.1298	-1.09072	23.3969	4.00919e-24	high
Q07820	Induced myeloid leukemia cell differentiation protein Mcl-1	2.13152	-1.09188	36.9055	1.24304e-37	high
P15260	Interferon gamma receptor 1	2.13172	-1.09202	14.871	1.34585e-15	high
Q9H0U9	Testis-specific Y-encoded-like protein 1	2.15971	-1.11084	81.3203	4.78273e-82	high
Q06481	Amyloid-like protein 2	2.16059	-1.11143	83.8611	1.37683e-84	high
O94985	Calsyntenin-1;Soluble Alc-alpha;CTF1-alpha	2.17343	-1.11997	23.6523	2.22695e-24	high
P10909	Clusterin;Clusterin beta chain;Clusterin alpha chain	2.18222	-1.1258	30.9454	1.13396e-31	high
P20827	Ephrin-A1;Ephrin-A1, secreted form	2.19003	-1.13095	54.5204	3.01703e-55	high
Q9H467	CUE domain-containing protein 2	2.20243	-1.1391	45.6754	2.11137e-46	high
P24385	G1/S-specific cyclin-D1	2.22172	-1.15167	14.4687	3.39848e-15	high
Q9H9L7	Akirin-1	2.27342	-1.18486	19.5858	2.59527e-20	high
P41221	Protein Wnt-5a	2.31687	-1.21217	48.2827	5.21558e-49	high
P18850	Cyclic AMP-dependent transcription factor ATF-6 alpha;Processed cyclic AMP-dependent transcription factor ATF-6 alpha	2.32135	-1.21496	20.6592	2.19173e-21	high
P05067	Amyloid beta A4 protein;N-APP;Soluble APP-alpha;Soluble APP-beta;C99;Beta-amyloid protein 42;Beta-amyloid protein 40;C83;P3(42);P3(40);C80;Gamma-secretase C-terminal fragment 59;Gamma-secretase C-terminal fragment 57;Gamma-secretase C-terminal fragment 50;C31	2.33712	-1.22473	74.5319	2.9384e-75	high
P13498	Cytochrome b-245 light chain	2.34424	-1.22912	30.9508	1.12004e-31	high
A0A096LP01	Small integral membrane protein 26	2.34496	-1.22957	29.7062	1.9672e-30	high
Q9UHQ7	WW domain-binding protein 5	2.35564	-1.23612	22.091	8.10996e-23	high
Q8TF32	Zinc finger protein 431	2.37852	-1.25006	25.0929	8.07457e-26	high
P01034	Cystatin-C	2.40259	-1.26459	47.9127	1.22271e-48	high
Q15004	PCNA-associated factor	2.4067	-1.26705	126.665	2.16104e-127	high
Q6UXI9	Nephronectin	2.40702	-1.26725	13.3668	4.29707e-14	high
Q9NU53	Glycoprotein integral membrane protein 1	2.43101	-1.28156	25.9032	1.24971e-26	high
Q9NV92	NEDD4 family-interacting protein 2	2.48954	-1.31588	19.5548	2.78732e-20	high
Q9NX09	DNA damage-inducible transcript 4 protein	2.49054	-1.31646	4.93675	1.15678e-05	high
Q9Y605	MORF4 family-associated protein 1	2.51568	-1.33095	90.3865	4.1071e-91	high
Q9H4F8	SPARC-related modular calcium-binding protein 1	2.54752	-1.34909	21.6552	2.2123e-22	high
P48307	Tissue factor pathway inhibitor 2	2.63037	-1.39527	30.2421	5.72651e-31	high
O76080	AN1-type zinc finger protein 5	2.65448	-1.40843	24.7535	1.76393e-25	high
Q15113	Procollagen C-endopeptidase enhancer 1	2.75734	-1.46328	21.3792	4.17678e-22	high
Q8N0T1	Uncharacterized protein C8orf59	2.94287	-1.55722	92.201	6.29484e-93	high
Q16667	Cyclin-dependent kinase inhibitor 3	2.98521	-1.57783	3.89379	0.000127704	high
P84101	Small EDRK-rich factor 2	3.05558	-1.61144	4.98437	1.03663e-05	high
O95633	Follistatin-related protein 3	3.06344	-1.61515	42.24	5.75448e-43	high
Q99595	Mitochondrial import inner membrane translocase subunit Tim17-A	3.11101	-1.63738	31.7664	1.71227e-32	high
P16035	Metalloproteinase inhibitor 2	3.11338	-1.63848	29.7454	1.79713e-30	high
Q5TA31	E3 ubiquitin-protein ligase RNF187	3.35958	-1.74828	23.8763	1.32951e-24	high
P03973	Antileukoproteinase	3.45182	-1.78736	92.7721	1.69024e-93	high
Q12841	Follistatin-related protein 1	3.49436	-1.80503	87.2662	5.41746e-88	high
P11926	Ornithine decarboxylase	3.59824	-1.84729	31.4691	3.39534e-32	high
Q9UK33	Zinc finger protein 580	3.64815	-1.86716	22.5768	2.64992e-23	high

## Sheet: SS_UT_12.5nM
Protein	Protein_names	Fold change	log2FoldChange	-log10FDR'	FDR	candidate
UP-regulated									candidate:	med	FDR<= 0.05
Q794G7;Q3U2J1;Q8CF69;Q61328;Q06507	Cyclic AMP-dependent transcription factor ATF-4	3.58405	1.84159	15.341	4.56e-16	high				high	FDR<= 0.01
P15975;Q3USD9	Inactive ubiquitin carboxyl-terminal hydrolase 53	1.52298	0.606896	1.90502	0.0124447	med
DOWN-regulated
P51944	Cyclin-F	1.50429	-0.589087	1.50402	0.0313312	med
Q3US51;A0A1L1SRJ2;Q60773	Cyclin-dependent kinase 4 inhibitor D	1.58509	-0.664564	3.55441	0.000278989	high
O88878;D6RFT9;D3YYE8	AN1-type zinc finger protein 5	1.58549	-0.664927	1.79249	0.0161256	med
Q3TX57;Q01149;Q3TU64;Q3TUE2;Q3TP88;Q91VL4;E0CXI2	Collagen alpha-2(I) chain	1.59772	-0.676014	3.05115	0.000888897	high
Q9D7J4	Cytochrome c oxidase protein 20 homolog	1.60819	-0.685442	1.64271	0.0227663	med
P11087;Q99LL6;Q60785;Q61022;CON__Q862S4	Collagen alpha-1(I) chain	1.65307	-0.725151	4.92812	1.18e-05	high

## Sheet: SS_UT_200nM
Protein	Protein_names	Fold change	log2FoldChange	-log10FDR'	FDR	candidate
UP-regulated								candidate:	med	FDR<= 0.05
Q3UV17	Keratin, type II cytoskeletal 2 oral	5.17406	2.3713	1.43264	0.0369284	med			high	FDR<= 0.01
Q794G7;Q3U2J1;Q8CF69;Q61328;Q06507	Cyclic AMP-dependent transcription factor ATF-4	2.10465	1.07358	5.68194	2.08e-06	high
A0A338P735	Sphingomyelin phosphodiesterase 4	2.0865	1.06109	1.30626	0.0494016	med
Q3UER8;Q3UEM7;Q8VCM7	Fibrinogen gamma chain	1.82563	0.868396	1.65121	0.0223248	med
Q91X82;Q8BG60	Thioredoxin-interacting protein	1.618	0.694209	10.2182	6.05e-11	high
DOWN-regulated
G8JL73;Q3V209	Transmembrane and ubiquitin-like domain-containing protein 2	1.5	-0.584959	5.29843	5.03e-06	high
A2AC19;O54864	Histone-lysine N-methyltransferase SUV39H1	1.50018	-0.58514	12.5513	2.81e-13	high
Q3TWK8;B2CQD6;Q08879	Fibulin-1	1.501	-0.585919	5.23136	5.87e-06	high
Q8BJS8	Mdm2-binding protein	1.50177	-0.58666	5.82102	1.51e-06	high
Q3UCR6;Q8R092;H7BX33;Q05D39	Uncharacterized protein C1orf43 homolog	1.50285	-0.5877	8.3019	4.99e-09	high
Q8R3L2;B2ZAC8;A0A1D5RM90;Q80TL2;A0A1D5RLU0	Transcription factor 25	1.50373	-0.588548	20.2351	5.82e-21	high
Q540M5;Q3U8T2;Q3TW49;P15261	Interferon gamma receptor 1	1.50753	-0.592188	1.47208	0.0337223	med
Q3TEW6;A0A0A6YWA2	Myelin protein zero-like protein 1	1.50889	-0.593489	4.3439	4.53e-05	high
Q61112	45 kDa calcium-binding protein	1.51192	-0.596384	4.9914	1.02e-05	high
Q8CE24	4732496O08Rik protein	1.51729	-0.6015	1.44086	0.0362357	med
Q80YR7;Q3TSV3;B1ARX7;F6S522	Claspin	1.51758	-0.60177	10.0726	8.46e-11	high
Q68FD7;F6RJ64	Folliculin-interacting protein 1	1.51823	-0.602393	5.95468	1.11e-06	high
Q99LS1;A2AQT7;A2AQT8	Methylmalonic aciduria and homocystinuria type D homolog, mitochondrial	1.52743	-0.61111	4.51856	3.03e-05	high
A2RSP9;Q9Z0J1	Reversion-inducing cysteine-rich protein with Kazal motifs	1.53022	-0.613742	3.87961	0.000131945	high
B0LAE3;Q3TSL7;Q3TSS2;Q9CYE5;Q3UZI5;Q9CSX6;P63089	Pleiotrophin	1.53293	-0.616291	1.78203	0.0165186	med
Q78YY6	DnaJ homolog subfamily C member 15	1.53603	-0.619205	4.30715	4.93e-05	high
Q80ZS8;Q3TV71;D3Z558;E9QP31;D3YUN0;O35347	Protein DGCR6	1.53639	-0.619544	5.87615	1.33e-06	high
A0A0R4J0D1;Q8R3Q0	Store-operated calcium entry-associated regulatory factor	1.53712	-0.620228	13.2041	6.25e-14	high
Q3V1M1;A0A0G2JF89	Immunoglobulin superfamily member 10	1.54163	-0.624456	1.62142	0.0239099	med
Q9CZ52;A0A0N4SV16;A0A0N4SUW7	Anthrax toxin receptor 1	1.54185	-0.624665	3.45932	0.000347281	high
Q8VHG2;F6QYS7;F6YMV1;A0A067XG49;B1AXE9	Angiomotin	1.54263	-0.625394	12.0325	9.28e-13	high
P30276;Q9CYU2	G2/mitotic-specific cyclin-B2	1.54418	-0.626836	6.89279	1.28e-07	high
Q9D7J4	Cytochrome c oxidase protein 20 homolog	1.54557	-0.628138	2.36511	0.00431406	high
D3YXQ1;Q8R2M0	Transcription elongation factor A N-terminal and central domain-containing protein 2	1.54641	-0.628921	3.09722	0.000799424	high
Q8BHC7	Rhomboid-related protein 4	1.55016	-0.632416	5.13787	7.28e-06	high
Q6NZN1	Peroxisome proliferator-activated receptor gamma coactivator-related protein 1	1.55185	-0.633991	4.52578	2.98e-05	high
Q922P8;D3Z4S6	Transmembrane protein 132A	1.55422	-0.63619	2.04808	0.008952	high
Q3UHY7;Q8BS39	Uncharacterized protein C15orf57 homolog	1.55426	-0.636224	4.69897	2e-05	high
Q3THQ1;Q9DBZ2;Q6ZWS8;A0JLP8	Speckle-type POZ protein	1.55625	-0.638076	5.24565	5.68e-06	high
Q6DG52;D3Z553	Protein Churchill	1.55707	-0.638836	4.56864	2.7e-05	high
Q544D2;P41139	DNA-binding protein inhibitor ID-4	1.55723	-0.638978	3.70632	0.000196645	high
Q91XS1;Q6PE02;A7M7R1;Q5ND05	Myotubularin-related protein 4	1.5582	-0.639883	12.0985	7.97e-13	high
Q04887;Q571J2;C7B5Q5;C7B5P0;C7B5P2;C7B5P3;C7B5P5;C7B5P1;C7B5P4;C7B5Q4;C7B5Q6;C7B5Q1;C7B5P6;C7B5P7;C7B5P8;C7B5Q0;C7B5Q2;C7B5Q3;C7B5P9	Transcription factor SOX-9	1.55893	-0.640553	2.11914	0.00760076	high
O70306;A0A0G2JDG4;A0A0G2JG43;Q811Z5;E9Q5R8;Q8K402	T-box transcription factor TBX15	1.56102	-0.642493	7.63639	2.31e-08	high
Q8BH51	Cytochrome c oxidase assembly protein COX14	1.56173	-0.643144	4.44612	3.58e-05	high
E9PWF0;Q05895;Q8K3G4;D3Z6N1	Thrombospondin-3	1.56176	-0.643169	9.00789	9.82e-10	high
E9Q4K9;E9PYU8;Q9CUN6;A0A0G2JEN5;Q8BSC0;Q80TB1	E3 ubiquitin-protein ligase SMURF1	1.56527	-0.646407	7.45842	3.48e-08	high
Q811J3;Q8BWZ6;Q8BZL2;A0A1L1SS62	Iron-responsive element-binding protein 2	1.56748	-0.648448	3.50644	0.000311571	high
H7BX83;Q5SV77;F6Y247;E9Q389;E9Q6H9	Gametogenetin-binding protein 2	1.57198	-0.652584	13.5544	2.79e-14	high
Q9DC37	Major facilitator superfamily domain-containing protein 1	1.57264	-0.653187	7.01863	9.58e-08	high
Q9CSA3;Q9CQE0	E3 ubiquitin-protein ligase RNF138	1.57709	-0.657264	3.74512	0.000179838	high
Q547C4;P13516;Q3UXG5;Q8BNZ5;Q99PL7;P13011	Acyl-CoA desaturase 1;Acyl-CoA desaturase 2	1.57876	-0.658791	1.71524	0.0192645	med
A0A1L1SR69;A0A1L1ST61;A0A1L1SV00;Q1XG81;Q8R472;Q9JLR9	HIG1 domain family member 1A, mitochondrial	1.58034	-0.660235	5.03105	9.31e-06	high
Q3UKC1;D3Z715;D3Z213	Tax1-binding protein 1 homolog	1.58366	-0.663259	4.73518	1.84e-05	high
Q78YZ6	Short coiled-coil protein	1.58475	-0.664252	5.85387	1.4e-06	high
Q9JM06;Q542X5;G5E8D6;Q9WVJ9;E9Q3N9;E9Q3F3;F6Z1C2;E9Q2T8;E9Q2A0;F7AYH6;E9Q1U0	EGF-containing fibulin-like extracellular matrix protein 2	1.58573	-0.665146	6.67572	2.11e-07	high
Q8BVW8;Q540Q5;P27577;V9GXE2;V9GX28;E9PWI8;Q921D8;Q8K3Q9;Q9EQH6	Protein C-ets-1	1.58794	-0.667154	9.90309	1.25e-10	high
Q7TPD1;F6T356;S4R2I0;B0LAC4;Q3V178;Q3UYG9	F-box only protein 11	1.5883	-0.667487	4.28988	5.13e-05	high
Q3TFC3;O54926	Apoptosis regulatory protein Siva	1.59085	-0.6698	4.90658	1.24e-05	high
Q3U2C5;A0A0A6YWR9	E3 ubiquitin-protein ligase RNF149	1.59101	-0.669942	4.55129	2.81e-05	high
A0A140LJ88;A0A140LHZ9;Q6DR98;A0A140LIP8;Q6DR99;A0A140LJC1;A0A140LIG9;Q3URY7;A0A140LIK5;A0A140LHN1;A0A140LIJ3;A0A140LHQ6;Q3TD94;A0A140LHD8;Q8BX76;A0A140LHG5;Q810X0	Neuregulin 1	1.59102	-0.669952	7.78781	1.63e-08	high
Q3TAY9;Q3UBG4;A1L353;P82198;Q3TDZ5;Q3UXJ2;A1L354	Transforming growth factor-beta-induced protein ig-h3	1.59142	-0.670317	1.42663	0.0374434	med
P22725;D3YTW9;A0A0R4J1M1;P22726	Protein Wnt-5a	1.59422	-0.672846	3.4865	0.000326214	high
F6XZS9;Q9WTN3;A0A0A0MQK3;Q3TYX1	Sterol regulatory element-binding protein 1;Processed sterol regulatory element-binding protein 1	1.59689	-0.675263	2.47498	0.0033498	high
D6RCK1;Q08297;A3KGI2;F7AT35	DNA repair protein RAD51 homolog 1	1.60231	-0.680155	24.5751	2.66e-25	high
Q4V9T7;Q3TDK9;Q99K95;A1L0V7;Q3TEK4;A4QMY9	Protein RTF2 homolog	1.60428	-0.681922	30.0186	9.58e-31	high
Q3UQ14;Q9JJR1;Q9JJQ3;A2AIE7;G3X904;Q05DJ1;Q8BIK3;F6T2D2;Q5QKN3;Q91VM8;Q8CFE9;E9Q9G3	Zinc finger protein 275	1.60728	-0.684619	12.1864	6.51e-13	high
D0ESZ5;G5E899	Plasminogen activator inhibitor 1	1.60765	-0.68495	1.99034	0.0102248	med
Q543C2;Q99PM9;A0A0B4J1E5;Q8C476;A0A0A6YVQ3;A0A0A6YXW7;A0A0A6YXG9;A0A0A6YX11	Uridine-cytidine kinase;Uridine-cytidine kinase 2;Uridine kinase	1.60768	-0.684976	13.2581	5.52e-14	high
Q3TB80;Q3TDP6;Q9JLV2;Q3U4F7;Q3TNI0;Q571F0;Q3US52	Short transient receptor potential channel 4-associated protein	1.60857	-0.685782	10.3316	4.66e-11	high
Q9DBU5;E0CYS7;E0CZ82;E0CYZ9;F6VG71	E3 ubiquitin-protein ligase RNF6	1.60947	-0.686583	21.4389	3.64e-22	high
Q06831;Q8CE56	Transcription factor SOX-4	1.61261	-0.689401	3.08749	0.000817539	high
Q9QYH6;Q3UXM3;Q3UIL5;Q8K2H5;Q571N9;Q91W72	Melanoma-associated antigen D1	1.61451	-0.691099	13.4802	3.31e-14	high
Q9D851;Q6NXK5	RNA/RNP complex-1-interacting phosphatase	1.6147	-0.691263	9.59517	2.54e-10	high
A0A1L1SQ68;Q2TA95;Q8BUH7	Ring finger protein 26	1.61538	-0.691877	4.10624	7.83e-05	high
E9Q668;O08665;Q0VGP2;M9MMK0;Q62177	Semaphorin-3A	1.62979	-0.704687	11.2175	6.06e-12	high
D0ESZ6;Q7TPE9;P22777	Plasminogen activator inhibitor 1	1.63062	-0.705417	1.8921	0.0128203	med
Q6PAR0	Kelch domain-containing protein 10	1.63604	-0.71021	2.47622	0.00334026	high
Q9DAP7	Histone chaperone ASF1B	1.63679	-0.710868	27.1415	7.22e-28	high
Q3U0I4;Q05DU9;P97857;Q3TQF7;E9PY08;Q3TTE6	A disintegrin and metalloproteinase with thrombospondin motifs 1	1.63791	-0.711852	7.55284	2.8e-08	high
Q810L8;Q6P551;Q61090	Frizzled-7	1.64184	-0.715315	2.03322	0.00926351	high
Q80YX1;Q148T5;Q148T4;Q80YX0	Tenascin	1.6525	-0.724651	12.8477	1.42e-13	high
F8WJ80;Q3U3D4;Q3U2B8;Q3TQ38;Q9R1K5;D3YTV2	Fizzy-related protein homolog	1.65505	-0.726878	6.63078	2.34e-07	high
Q3URU8;B1ASP2;P52332;Q3U8P8;Q8K0I7;Q3UZ30;Q8CFX4;Q3TI10	Tyrosine-protein kinase;Tyrosine-protein kinase JAK1	1.65545	-0.727226	44.9626	1.09e-45	high
B9EKA3;Q9R0Z9;E9QKB1;A0A0R4J171;D5M8I5;E9PXD2;D2JZZ6	Rho GTPase-activating protein 7	1.65824	-0.729656	13.451	3.54e-14	high
Q9DC47;Q8C0L3	Zinc finger protein 869	1.65825	-0.729662	2.34544	0.00451394	high
Q7TPY1;Q542U4;Q3TLZ7;Q9JLY7	Dual specificity protein phosphatase 14	1.65871	-0.730062	9.10902	7.78e-10	high
Q4G5Y1;Q8BKM6	Kelch domain-containing protein 2	1.6597	-0.73092	11.8539	1.4e-12	high
P29268;H3BJW0;Q91V29;H3BK14	Connective tissue growth factor	1.66047	-0.731589	5.52433	2.99e-06	high
Q61292;Q3USI2;A0A0A6YWY6;A0A0A6YY71;A0A0A6YWI2	Laminin subunit beta-2	1.66287	-0.733673	5.70774	1.96e-06	high
Q8R1F0	Leydig cell tumor 10 kDa protein homolog	1.67543	-0.744531	1.59307	0.0255228	med
P55041;Q3TH76;Q3U4X4	GTP-binding protein GEM	1.67981	-0.748298	1.41851	0.0381498	med
Q9DBV4;A2AD97	Matrix-remodeling-associated protein 8	1.68152	-0.749766	11.4101	3.89e-12	high
Q3UGP9;Q8BTI3	Leucine-rich repeat-containing protein 58	1.68634	-0.753897	1.57899	0.0263637	med
E9PWQ3;J3QQ16;A0A087WS16;O88493;D3YWD1;Q9Z0I9;Q05504;Q99K31;O88494;Q66K11;Q80VJ0;Q6PES2;A0A087WQN9	Collagen , type VI, alpha 3	1.68865	-0.755873	24.3197	4.79e-25	high
Q8K2I9;Q3UGP2;A2AS52	F-box only protein 18	1.68944	-0.756544	9.84466	1.43e-10	high
Q3UHN1;B2RX06;Q9WVB4;Q9Z0Y6;Q6ZQ39	Slit homolog 3 protein	1.69245	-0.759116	4.5817	2.62e-05	high
B1AR50;A0A1S6GWH0;Q9DCD6	Gamma-aminobutyric acid receptor-associated protein	1.69272	-0.759345	4.88606	1.3e-05	high
P97875;Q9EQX5;Q1LZK3	Jun dimerization protein 2	1.70092	-0.766318	4.50169	3.15e-05	high
Q9QXA7;Q4KMS1;F7B7X2	Tripartite motif-containing protein 44	1.70188	-0.767128	10.2644	5.44e-11	high
B2RS91	RNA polymerase I-specific transcription initiation factor RRN3	1.70299	-0.768066	29.6326	2.33e-30	high
Q790L7;P25322;Q3TC96;B2M0W7;Q9QXH2	G1/S-specific cyclin-D1	1.70925	-0.773363	6.73283	1.85e-07	high
Q99LJ8	Dehydrodolichyl diphosphate syntase complex subunit Nus1	1.70953	-0.773597	1.43326	0.0368753	med
Q6TKP2;Q6TLW1;H3BLN6;Q6TLW0;F8VQB8;Q3UK98;Q9DBY5;D3Z329;D3Z5F6	Chromobox protein homolog 6	1.7142	-0.777538	16.7352	1.84e-17	high
D3Z1M9;A0A338P787;Q52L83;P50615	Protein BTG3	1.71867	-0.781289	10.1261	7.48e-11	high
Q3TD85;Q3V1Z1;Q7TQH7	Low-density lipoprotein receptor-related protein 10	1.73141	-0.791949	3.29819	0.000503277	high
Q9D046;Q9CYN1;Q545L8;O35648;A0A286YDP0;A0A286YD15;A0A286YDS3;A0A286YCB3;A0A286YCV3	Centrin-3	1.73462	-0.794623	18.8069	1.56e-19	high
Q922M3;F8WGQ9;S4R2A3	BTB/POZ domain-containing adapter for CUL3-mediated RhoA degradation protein 3	1.74131	-0.800169	28.7375	1.83e-29	high
B2RXQ6;Q8BNJ6	Neuropilin and tolloid-like protein 2	1.74561	-0.803728	3.34666	0.000450131	high
B0F2B4	Neuroligin 4-like	1.75901	-0.81476	2.54642	0.0028417	high
Q9WV42;Q5U4H9;Q3UKL9;Q3UJ63;Q3UJ26;Q8BSH1;Q3UI10;Q9CXF3;E9Q0D2;E9Q2H3;Q9CUF2;E9Q8Q4;E9PWU9;A0A2I3BRC7;E9PZ59;E9PVM8	RFG	1.76969	-0.823498	2.22213	0.00599611	high
B2RVQ7;Q9D115	Zinc finger protein 706	1.77447	-0.827385	11.6968	2.01e-12	high
Q3TR40;Q80YQ1;Q3TPD3;Q3TP59	Uncharacterized protein Thbs1	1.78286	-0.834197	6.89279	1.28e-07	high
Q6PGG6;S4R2Q1	Guanine nucleotide-binding protein-like 3-like protein	1.78747	-0.837919	39.5575	2.77e-40	high
P51944	Cyclin-F	1.80522	-0.852175	6.04769	8.96e-07	high
A0A0A0MQ83;B1ASH4;Q80V70;F6YCL7;Q3UYW9;Q69ZY6	Multiple epidermal growth factor-like domains protein 6	1.80523	-0.852184	8.72584	1.88e-09	high
Q5Y5T2;A6H614	Palmitoyltransferase ZDHHC18	1.80913	-0.855299	11.51	3.09e-12	high
Q9WTV7	E3 ubiquitin-protein ligase RLIM	1.81858	-0.862816	23.9666	1.08e-24	high
Q8R3P9;A0A0M3HEQ6;E0CX75	Ankyrin repeat domain-containing protein 32	1.82289	-0.866224	9.18111	6.59e-10	high
Q80UW0	Heparan-sulfate 6-O-sulfotransferase 2	1.82443	-0.867446	4.383	4.14e-05	high
Q3UUX7	Uncharacterized protein C4orf46 homolog	1.82462	-0.867593	14.4413	3.62e-15	high
Q64466;Q542X9;Q3UM12;O88592;O09164	Superoxide dismutase [Cu-Zn];Extracellular superoxide dismutase [Cu-Zn]	1.84621	-0.88457	7.40894	3.9e-08	high
A3KGV1;A3KGV9;V9GXZ0;A3KGW0;Q3UFG2	Outer dense fiber protein 2	1.84999	-0.887514	2.11914	0.00760076	high
Q80U04	E3 ubiquitin-protein ligase Praja-2	1.85486	-0.891312	20.4271	3.74e-21	high
Q3URS8;Q3UNV7;Q99KX1;A0A0N4SVX3	Myeloid leukemia factor 2	1.86762	-0.901201	28.4763	3.34e-29	high
Q3TX21;P18406	Protein CYR61	1.86898	-0.902252	13.4145	3.85e-14	high
Q8VIG6;A0A0A6YWT5	E3 ubiquitin-protein ligase TRAIP	1.87178	-0.904411	9.6968	2.01e-10	high
D3YYI7	Probable E3 ubiquitin-protein ligase RNF217	1.87976	-0.910548	2.21149	0.00614479	high
A0A2R8VHR3;P98064	Mannan-binding lectin serine protease 1;Mannan-binding lectin serine protease 1 heavy chain;Mannan-binding lectin serine protease 1 light chain	1.88036	-0.911005	7.87615	1.33e-08	high
P97350;A0A087WS37	Plakophilin-1	1.88526	-0.91476	2.30296	0.00497779	high
Q66JV6;Q9WUJ8;Q3TQX1;A0A1B0GR56;A0A1B0GSE2;A0A1B0GRE5	Origin recognition complex subunit 6	1.89011	-0.918473	42.1805	6.6e-43	high
A0A0J9YTX7;Q6PD35;Q5XJY7;Q8BP10;Q9JI57;Q8C555;Q80ZG7;Q80ZG8;Q80ZG9;Q9EQE6;A0A0J9YUX8;A0A0J9YUI9;A0A0J9YV00;A0A0J9YV21	General transcription factor II-I repeat domain-containing protein 1	1.89149	-0.919524	3.54073	0.00028792	high
Q60847;E9PX70;Q3TNZ7;F6WIM8	Collagen alpha-1(XII) chain	1.89746	-0.924066	12.7799	1.66e-13	high
Q8CGB2;P35441	Thrombospondin-1	1.89802	-0.924493	7.86646	1.36e-08	high
Q3TDU5	Lactadherin	1.89943	-0.925567	10.3316	4.66e-11	high
A0A0R4J031;F6U6G6;Q8C006;Q3UJA9	Tripartite motif-containing protein 35	1.90195	-0.927476	16.3947	4.03e-17	high
Q04857;Q99LW4;Q8C6Y0;B0LAD9	Collagen alpha-1(VI) chain	1.90975	-0.933384	13.8386	1.45e-14	high
B1AXD8	Akirin-2	1.91301	-0.935846	19.8386	1.45e-20	high
Q60709;Q3UDL6;Q61482;A0A1L1SS44;Q3TPZ7;Q7TT34;Q64348;Q06335;Q3U9N6;Q3U775;Q9CYS4;Q8R0R7;Q3TV12	Amyloid-like protein 2	1.93581	-0.952937	21.2549	5.56e-22	high
Q8BJQ2	Ubiquitin carboxyl-terminal hydrolase 1	1.94008	-0.95612	53.719	1.91e-54	high
Q8R107	PRELI domain-containing protein 1, mitochondrial	2.01294	-1.0093	19.8386	1.45e-20	high
O88852	Testis-specific Y-encoded-like protein 1	2.01405	-1.0101	21.2104	6.16e-22	high
Q9QUN9	Dickkopf-related protein 3	2.01474	-1.01059	16.9747	1.06e-17	high
Q02788;D3Z7D5	Collagen alpha-2(VI) chain	2.02821	-1.02021	22.3605	4.36e-23	high
Q9QY73;D3YVM2	Transmembrane protein 59	2.03153	-1.02257	7.43652	3.66e-08	high
Q8BNE1	TRPM8 channel-associated factor 1	2.03968	-1.02834	21.4012	3.97e-22	high
Q545U2;Q9Z0V8;D3Z1K5;D3Z1Z0	Mitochondrial import inner membrane translocase subunit Tim17-A	2.04724	-1.03368	35.1379	7.28e-36	high
Q9D1F0	CAAX box 1 homolog A	2.08748	-1.06176	11.8539	1.4e-12	high
P12032;Q6GXA9	Metalloproteinase inhibitor 1	2.09705	-1.06836	12.6216	2.39e-13	high
P97298;Q5ND37;B7ZC25;F6S1M4;E9PWS2	Pigment epithelium-derived factor	2.10005	-1.07042	23.1391	7.26e-24	high
Q8CIK8	E3 ubiquitin-protein ligase RFWD3	2.11787	-1.08262	18.451	3.54e-19	high
Q9JJ66;V9GXW0	Cell division cycle protein 20 homolog	2.12129	-1.08494	20.1361	7.31e-21	high
A0A0R4J177;Q3TVC7	Cyclin-D1-binding protein 1	2.12814	-1.08959	13.5287	2.96e-14	high
Q61884;V9GXM7;V9GXE0	Meiosis-specific nuclear structural protein 1	2.12911	-1.09025	19.1681	6.79e-20	high
Q60943	Interleukin-17 receptor A	2.13889	-1.09686	8.7122	1.94e-09	high
Q8BGV7	BTB/POZ domain-containing adapter for CUL3-mediated RhoA degradation protein 1	2.14491	-1.10092	3.53117	0.000294328	high
D3YWJ4	Protein farnesyltransferase subunit beta	2.14686	-1.10223	10.251	5.61e-11	high
Q640N1	Adipocyte enhancer-binding protein 1	2.15911	-1.11044	20.3936	4.04e-21	high
Q9EPL2	Calsyntenin-1;Soluble Alc-alpha;CTF1-alpha	2.15939	-1.11063	24.6091	2.46e-25	high
Q3UYL1;Q9Z2M6	Ubiquitin-like protein 3	2.16006	-1.11107	10.1878	6.49e-11	high
V9GX00;Q6PDI9;H6WCS3;Q00560;Q3UQA0;V9GXT4;V9GXA2;V9GX52	Interleukin-6 receptor subunit beta	2.17215	-1.11912	62.0315	9.3e-63	high
Q91VU8;A0A140LHX3	Prostate tumor-overexpressed gene 1 protein homolog	2.18644	-1.12858	3.82114	0.000150958	high
H3BJJ1;H3BLK4;Q3V295;O88513	Geminin	2.18789	-1.12954	28.7932	1.61e-29	high
Q3UG07;P33434	72 kDa type IV collagenase;PEX	2.19314	-1.133	12.0768	8.38e-13	high
Q3UKZ1;Q3U5S6;O35988;Q99LM6	Syndecan;Syndecan-4	2.20658	-1.14181	43.6216	2.39e-44	high
Q9D0M2;A2AR39	Cell division cycle-associated protein 7	2.22633	-1.15467	42.4921	3.22e-43	high
Q3V1G4;Q8BY24	Olfactomedin-like protein 2B	2.22752	-1.15544	9.02595	9.42e-10	high
Q5D095;Q3UM53;P14719;G3UYU3	Interleukin-1 receptor-like 1	2.23111	-1.15776	53.4056	3.93e-54	high
Q80U88;Q3TG58;Q9ET00	Eukaryotic translation inititation factor 4H	2.23563	-1.16068	22.8794	1.32e-23	high
Q3UIP2;Q61398;Q3UN82;D3YUE2;Q3TX39;D3YZE3;A0A0G2JE29;D3YWH0	Procollagen C-endopeptidase enhancer 1	2.23739	-1.16182	6.42022	3.8e-07	high
A0A087WQB0;Q3UIS6;Q569V4;P60762;Q3UBK1;Q3U5J6;Q5DTS9;A0A087WQ34	Mortality factor 4-like protein 1	2.24566	-1.16714	65.0783	8.35e-66	high
Q8C0Y0;A0A087WQP9	Serine/threonine-protein phosphatase 4 regulatory subunit 4	2.25536	-1.17336	11.0343	9.24e-12	high
Q4KL81;P63260;Q3TSB7;Q3UD81;B1ATY1;G3UYG0	Actin, cytoplasmic 2;Actin, cytoplasmic 2, N-terminally processed	2.29154	-1.19632	26.5406	2.88e-27	high
P48759	Pentraxin-related protein PTX3	2.33484	-1.22332	8.767	1.71e-09	high
Q9D1Q3;Q3UCT9;Q3TVJ0;O89051;Q9JME4;A0A2I3BQ30;A0A2I3BPW7	Integral membrane protein 2B;BRI2, membrane form;BRI2 intracellular domain;BRI2C, soluble form;Bri23 peptide	2.35115	-1.23337	22.1007	7.93e-23	high
Q9DCC3	Coiled-coil domain-containing protein 107	2.35588	-1.23626	11.4921	3.22e-12	high
Q9CR75;E9PZT5;A0A3B2W475	Tumor necrosis factor receptor superfamily member 12A	2.36714	-1.24314	5.38195	4.15e-06	high
Q3USY8;Q9CWM2	Cell division cycle-associated protein 4	2.36878	-1.24415	16.3072	4.93e-17	high
A0A2I3BQZ9;Q53ZT3;P12023;A0A2I3BPT1;Q3TWF3;Q6GR78;Q3TXI9;Q3TVS1;A0A2I3BR03;Q8BPC7;Q8BPV5	Amyloid beta A4 protein;N-APP;Soluble APP-alpha;Soluble APP-beta;C99;Beta-amyloid protein 42;Beta-amyloid protein 40;C83;P3(42);P3(40);C80;Gamma-secretase C-terminal fragment 59;Gamma-secretase C-terminal fragment 57;Gamma-secretase C-terminal fragment 50;C31	2.37023	-1.24503	45.0173	9.61e-46	high
Q543R4;Q00493	Carboxypeptidase E	2.38221	-1.2523	50.6716	2.13e-51	high
Q3UXQ1;Q05CG5;O55176;B1AXU3;B1AXU4;A0JLS7	E3 ubiquitin-protein ligase Praja-1	2.39465	-1.25982	11.7852	1.64e-12	high
Q7TMA2	Zinc finger protein 503	2.40439	-1.26567	2.91102	0.00122738	high
Q9CRX2;Q8BG66;E9QLR3;Q60961	Lysosomal-associated transmembrane protein 4A	2.40647	-1.26692	5.18642	6.51e-06	high
Q545W1;P41133	DNA-binding protein inhibitor ID-3	2.40682	-1.26713	19.8447	1.43e-20	high
Q9D1L0;D3Z5B1;Q8CEW7;B2RPU8;Q8K3S8	Coiled-coil-helix-coiled-coil-helix domain-containing protein 2	2.42167	-1.276	51.8327	1.47e-52	high
Q3TXH3;Q3TP83;Q3TLP7;P28301;Q3TWI1;Q3TX90;Q3UXV2	Protein-lysine 6-oxidase	2.43674	-1.28495	20.9586	1.1e-21	high
Q6PFH3	DDB1- and CUL4-associated factor 15	2.43743	-1.28536	44.3028	4.98e-45	high
Q61245;Q3TST6;Q61246;Q3UUU1;A0A1D5RMJ0;Q3TTT4;Q8C6X0;Q8C4S5;Q3UST0;E9PVT8	Collagen alpha-1(XI) chain	2.44411	-1.28931	2.51059	0.0030861	high
Q9WV66	E3 ubiquitin-protein ligase MARCH7	2.45592	-1.29626	9.47756	3.33e-10	high
Q61823	Programmed cell death protein 4	2.45914	-1.29815	10.251	5.61e-11	high
Q7TSG3	F-box only protein 5	2.49599	-1.31961	21.0044	9.9e-22	high
Q8K173;Q8BLW4;Q8BKY2;Q7TT32;Q3TVI5;Q5DTG2;P08121;Q3UH72;Q8BJU6;Q3TW25;Q8BMR6;A0A087WPJ5	Collagen alpha-1(III) chain	2.52771	-1.33783	10.7696	1.7e-11	high
Q9CXX9;Q9CVB0	CUE domain-containing protein 2	2.59622	-1.37641	45.3363	4.61e-46	high
A0A1Y7VJW9;Q9WVH9	Fibulin-5	2.59953	-1.37825	7.78781	1.63e-08	high
G3UW58;Q0VG62;A0A087WNR7;A0A087WNL9	Uncharacterized protein C8orf59 homolog	2.63117	-1.3957	19.1931	6.41e-20	high
O88207;B1AWB9;A3KGE7	Collagen alpha-1(V) chain	2.64603	-1.40383	22.1765	6.66e-23	high
Q58DZ4;P84102;A2ARQ2;B2KF73;D6RCY2;D6RIP7;A2ARQ4;O88892	Small EDRK-rich factor 2;Small EDRK-rich factor 1	2.73858	-1.45343	7.26922	5.38e-08	high
Q3TNY9;P28653;Q3UXK8;Q3TAF9;Q7TMW3;Q6PG76	Biglycan	2.79744	-1.48411	34.2807	5.24e-35	high
Q3U962;Q8BNA3	Collagen alpha-2(V) chain	2.89676	-1.53444	61.3152	4.84e-62	high
Q3TME1;Q9R0Q4;A2AEB5;A2AEB4;A2AEB3;Q3U6G8;Q3TXN7;A2AEB8;A2AEB7;A2AEB6	Mortality factor 4-like protein 2	2.92493	-1.5484	106.742	1.81e-107	high
Q3US51;A0A1L1SRJ2;Q60773	Cyclin-dependent kinase 4 inhibitor D	2.96007	-1.56563	30.0491	8.93e-31	high
Q62356	Follistatin-related protein 1	3.03033	-1.59948	89.7747	1.68e-90	high
Q9CZY2;A2AJR8	Transcription elongation factor A protein-like 8	3.04395	-1.60594	40.9666	1.08e-41	high
A0A0J9YQM4;Q8BFX1	E3 ubiquitin-protein ligase RNF187	3.07335	-1.61981	49.2807	5.24e-50	high
Q9CQL7	MORF4 family-associated protein 1	3.12017	-1.64163	97.1445	7.17e-98	high
A0A1Y7VMF9;Q3TM76;P00860	Ornithine decarboxylase	3.1621	-1.66088	7.89279	1.28e-08	high
Q8BSJ0;Q91VV0;P97927	Laminin subunit alpha-4	3.28664	-1.71661	3.53434	0.000292187	high
Q9CQX4	PCNA-associated factor	3.29895	-1.72201	96.4225	3.78e-97	high
Q5NCU4;Q5NCU5;Q3TXI6;A0A1L1SSH9;P07214;Q5NCU3	SPARC	3.44878	-1.78609	36.4168	3.83e-37	high
O88878;D6RFT9;D3YYE8	AN1-type zinc finger protein 5	3.46355	-1.79225	24.3197	4.79e-25	high
P47877;Q9D057;D3YU40	Insulin-like growth factor-binding protein 2	3.50465	-1.80927	42.5436	2.86e-43	high
Q3U5K7;Q9EPX9;P21460;A2APX3	Cystatin-C	3.65394	-1.86945	98.7959	1.6e-99	high
Q3TX57;Q01149;Q3TU64;Q3TUE2;Q3TP88;Q91VL4;E0CXI2	Collagen alpha-2(I) chain	4.35206	-2.1217	46.7258	1.88e-47	high
P11087;Q99LL6;Q60785;Q61022;CON__Q862S4	Collagen alpha-1(I) chain	4.81519	-2.26759	63.8125	1.54e-64	high

## Sheet: AA_UT_12.5nM
Protein	Protein_names	Fold change	log2FoldChange	-log10FDR'	FDR	candidate
UP-regulated								candidate:	med	FDR<= 0.05
A0A1Y7VJW9;Q9WVH9	Fibulin-5	1.94737	0.961525	2.35176	0.00444875	high			high	FDR<= 0.01
DOWN-regulated
Q545W1;P41133	DNA-binding protein inhibitor ID-3	1.49503	-0.580179	2.43378	0.00368313	high
Q3U962;Q8BNA3	Collagen alpha-2(V) chain	1.52068	-0.604715	7.77211	1.69e-08	high
Q80U88;Q3TG58;Q9ET00	Eukaryotic translation initiation factor 4H	1.54511	-0.627712	4.96658	1.08e-05	high
O88878;D6RFT9;D3YYE8	AN1-type zinc finger protein 5	1.56931	-0.650129	1.75091	0.0177457	med
Q9CQL7	MORF4 family-associated protein 1	1.57164	-0.652267	13.757	1.75e-14	high
Q3TME1;Q9R0Q4;A2AEB5;A2AEB4;A2AEB3;Q3U6G8;Q3TXN7;A2AEB8;A2AEB7;A2AEB6	Mortality factor 4-like protein 2	1.6169	-0.693227	19.8827	1.31e-20	high
Q3TX57;Q01149;Q3TU64;Q3TUE2;Q3TP88;Q91VL4;E0CXI2	Collagen alpha-2(I) chain	1.69002	-0.757042	4.41908	3.81e-05	high
P11087;Q99LL6;Q60785;Q61022;CON__Q862S4	Collagen alpha-1(I) chain	1.82745	-0.869835	7.92812	1.18e-08	high

## Sheet: AA_UT_200nM
Protein	Protein_names	Fold change	log2FoldChange	-log10FDR'	FDR	candidate
UP-regulated								candidate:	med	FDR<= 0.05
Q9D823	60S ribosomal protein L37	1.83415	0.875109	3.53926	0.000288895	high			high	FDR<= 0.01
Q7TPG4;Q62281;Q4FJW1;Q60765	Cyclic AMP-dependent transcription factor ATF-3	1.7219	0.784003	4.36301	4.33497e-05	high
E1AW56;Q7M761	Ovochymase-2	1.68991	0.756945	2.42465	0.00376137	high
A4FTY8;Q3U034;Q8BGU4;Q14BE4	Methyltransferase-like protein 4	1.66618	0.73654	2.5545	0.00278932	high
Q91X82;Q8BG60	Thioredoxin-interacting protein	1.63236	0.706963	10.5716	2.68186e-11	high
Q543J5;P32261;A0A0A6YWH7;A0A0A6YXS8;A0A0A6YX49	Antithrombin-III	1.58584	0.665247	1.83642	0.0145739	med
Q9CZP0	Ufm1-specific protease 1	1.57159	0.652223	2.00488	0.00988829	high
Q3V1Y7;Q3TA23;Q6A046;O54827;A0A140LHF0	Phospholipid-transporting ATPase;Probable phospholipid-transporting ATPase VA	1.51762	0.601815	6.22885	5.90411e-07	high
DOWN-regulated
Q3TWH5;A0A0A6YXU9;P27090;Q6ZY28;Q8CDZ9;Q921T1	Transforming growth factor beta-2;Latency-associated peptide	1.49547	-0.580603	3.75518	0.000175721	high
Q6PAR0	Kelch domain-containing protein 10	1.49977	-0.584739	1.56384	0.0273001	med
Q6PE80;Q00993;Q3TTM4;Q8CCF8;F6YPR4;Q8CE52;Q60805	Receptor protein-tyrosine kinase;Tyrosine-protein kinase receptor UFO	1.5001	-0.585062	8.92477	1.18912e-09	high
A0A0N4SV10;Q8BWV4;A0A0N4SVC4;Q8BZY0;Q9D4V0	Ethanolamine kinase 1	1.5005	-0.58544	13.2793	5.25699e-14	high
Q8BHE0	Proline-rich protein 11	1.50061	-0.585551	6.79948	1.58681e-07	high
A0A2X0SFE3;Q07139;Q8C9Y7;H3BL29;H3BK10;H3BIW1;H3BIZ5;V9GXV8	Protein ECT2	1.50094	-0.585865	7.85146	1.40781e-08	high
Q3TPZ2;Q07832;A0A0U1RNM9;A0A0U1RQ54	Serine/threonine-protein kinase PLK;Serine/threonine-protein kinase PLK1	1.50126	-0.58617	12.73	1.86212e-13	high
Q78YY6	DnaJ homolog subfamily C member 15	1.5029	-0.587749	3.84227	0.00014379	high
A0A0R4J0D1;Q8R3Q0	Store-operated calcium entry-associated regulatory factor	1.50328	-0.588109	11.8219	1.50692e-12	high
A0A0J9YUP9;A0A0J9YUK1;A0A0J9YVG2;A0A0J9YU37;A0A0J9YTW1;Q8CE98;A0A0J9YUG4;A0A0J9YTR9;A0A0J9YUT7;A0A0J9YV50;A0A0J9YU91;A0A0J9YUR0;A0A0J9YUT3;A0A0J9YUS2;A0A0J9YV39;Q8BPX7;A0A0J9YVB3;A0A0J9YVG8;A0A0J9YV88;A0A0J9YVC6;A0A0J9YV54	Transcription factor 4	1.50392	-0.588731	6.40782	3.91e-07	high
E0CZE8;E0CXR0;E0CX98;Q9D2C7	Bax inhibitor 1	1.50581	-0.590535	3.67139	0.000213112	high
Q3TXB7;F8WI14;D3YV64;D3Z772	Extracellular matrix protein 1	1.50728	-0.591947	11.4091	3.89862e-12	high
P11214	Tissue-type plasminogen activator;Tissue-type plasminogen activator chain A;Tissue-type plasminogen activator chain B	1.50857	-0.593183	6.17424	6.69519e-07	high
P60603	Reactive oxygen species modulator 1	1.50872	-0.593326	5.32563	4.72463e-06	high
O35188;Q8C9Y1;A0A1D5RMK8	Fractalkine;Processed fractalkine	1.51122	-0.59571	8.3649	4.31615e-09	high
Q8R3L2;B2ZAC8;A0A1D5RM90;Q80TL2;A0A1D5RLU0	Transcription factor 25	1.51336	-0.597759	20.8941	1.27623e-21	high
G3X9H7;Q6ZQB7;Q8R1S4;A0A2I3BQ92;A0A2I3BPM9;A0A2I3BQ67	Metastasis suppressor protein 1	1.51352	-0.597904	2.78847	0.00162754	high
P97875;Q9EQX5;Q1LZK3	Jun dimerization protein 2	1.51407	-0.59843	2.59295	0.00255297	high
Q6TKP2;Q6TLW1;H3BLN6;Q6TLW0;F8VQB8;Q3UK98;Q9DBY5;D3Z329;D3Z5F6	Chromobox protein homolog 6	1.51531	-0.599615	9.73702	1.83225e-10	high
P10493	Nidogen-1	1.5176	-0.60179	10.7184	1.91231e-11	high
Q9DB54	Protein FAM216A	1.51858	-0.602721	7.54308	2.86368e-08	high
Q3ULN7;Q9DCP9	DAZ-associated protein 2	1.52068	-0.604718	3.87252	0.000134115	high
Q6PFX9	Tankyrase-1	1.52076	-0.604793	8.82899	1.48256e-09	high
P30276;Q9CYU2	G2/mitotic-specific cyclin-B2	1.52457	-0.608399	6.46453	3.43141e-07	high
B2RWV6;Q6J9G1	Tyrosine-protein kinase STYK1	1.52544	-0.609224	4.29637	5.05394e-05	high
Q9D2L9;D3YYD2;Q3UQF7	Protein FAM111A	1.52729	-0.610978	15.617	2.41536e-16	high
Q545W1;P41133	DNA-binding protein inhibitor ID-3	1.53186	-0.615286	4.35362	4.4298e-05	high
Q9CSA3;Q9CQE0	E3 ubiquitin-protein ligase RNF138	1.53904	-0.622034	3.30304	0.000497688	high
Q543M3;Q3UHZ4;Q3U5U9;Q3TT75;Q3TNC8;P06797;Q3UWH6;Q9D0C0;Q3TVJ1;A0A1Y7VNM3;A0A1Y7VNQ4;A0A1Y7VJC1;A0A1Y7VP49;Q6LAF5;Q9JI81	Cathepsin L1;Cathepsin L1 heavy chain;Cathepsin L1 light chain	1.54109	-0.623956	6.40782	3.91e-07	high
Q9DCH6;A0A140LJF3;A0A140LI56;A0A140LIM2	AN1-type zinc finger protein 6	1.54413	-0.626797	5.8944	1.27525e-06	high
Q61001;Q6ZQA1;Q8R3Y7;Q712T9;Q80VE8;Q3TZ05	Laminin subunit alpha-5	1.54716	-0.629624	12.4528	3.52495e-13	high
Q9CQU5;A0A1W2P7M1	ZW10 interactor	1.54887	-0.631216	15.508	3.10436e-16	high
Q8R2U7;F6UPZ3;Q3UP21;D3Z416	Leucine-rich repeat-containing protein 42	1.55039	-0.632634	16.8272	1.48875e-17	high
D6RCK1;Q08297;A3KGI2;F7AT35	DNA repair protein RAD51 homolog 1	1.55066	-0.632886	21.2267	5.93326e-22	high
G3UWS7;Q3TWA2;Q8K2I2	Coiled-coil alpha-helical rod protein 1	1.55352	-0.635537	5.65963	2.1896e-06	high
Q811J3;Q8BWZ6;Q8BZL2;A0A1L1SS62	Iron-responsive element-binding protein 2	1.55383	-0.635833	3.35137	0.000445275	high
Q4V9T7;Q3TDK9;Q99K95;A1L0V7;Q3TEK4;A4QMY9	Protein RTF2 homolog	1.55899	-0.640608	26.3906	4.06836e-27	high
A0A1L1SS34	Anillin	1.55902	-0.640637	4.83338	1.46764e-05	high
A0A0J9YVJ2;A0A0J9YUI3;Q9CQT5	Proteasome maturation protein	1.5598	-0.641359	14.3189	4.79798e-15	high
Q6PFH3	DDB1- and CUL4-associated factor 15	1.56676	-0.647786	10.9113	1.22653e-11	high
B2RQW1;Q3U4L9;D3Z4L9;Q61333;G3XA62;G3UWJ7;G3UXC6	Tumor necrosis factor alpha-induced protein 2	1.56987	-0.650649	14.6465	2.25665e-15	high
Q545U2;Q9Z0V8;D3Z1K5;D3Z1Z0	Mitochondrial import inner membrane translocase subunit Tim17-A	1.57047	-0.651195	13.6449	2.26528e-14	high
Q9CZB9	Transmembrane protein 128	1.57058	-0.651297	5.55199	2.80551e-06	high
P04184;A0A1S6GWJ3;Q9R296;Q9WUP9	Thymidine kinase, cytosolic	1.57511	-0.655456	13.8972	1.26715e-14	high
Q9DBA6	Peroxisomal leader peptide-processing protease;Peroxisomal leader peptide-processing protease, 10 kDa form;Peroxisomal leader peptide-processing protease, 49 kDa form	1.57542	-0.655737	8.12633	7.47605e-09	high
Q8QZY7;O35375;Q3U5I8;Q8K2T3;Q3URT2;Q8BPZ0	Neuropilin-2	1.57607	-0.656328	17.92	1.20226e-18	high
A1X3U7;A0A1D5RM05;Q49MD7;Q60779	Growth arrest-specific protein 8	1.57706	-0.657235	9.20096	6.29557e-10	high
B9EKA3;Q9R0Z9;E9QKB1;A0A0R4J171;D5M8I5;E9PXD2;D2JZZ6	Rho GTPase-activating protein 7	1.57765	-0.657782	10.8313	1.47459e-11	high
E9Q600;Q924C6;Q6NV59;Q8CEU1;E9PY86;Q8CET3	Lysyl oxidase homolog 4	1.57922	-0.659215	5.87197	1.34286e-06	high
Q3UWW6;A0A0R4J1A6;Q3TPC3	GAS2-like protein 3	1.58571	-0.665131	3.13796	0.000727839	high
B1AR50;A0A1S6GWH0;Q9DCD6	Gamma-aminobutyric acid receptor-associated protein	1.58768	-0.666917	3.67842	0.000209691	high
Q61292;Q3USI2;A0A0A6YWY6;A0A0A6YY71;A0A0A6YWI2	Laminin subunit beta-2	1.58849	-0.667654	4.67289	2.12378e-05	high
B1AZL1;J3QJZ1;Q8R2V2;D6RH90;F6VMG1;Q8BXL9	Intermediate filament family orphan 2	1.58913	-0.668241	8.9794	1.04857e-09	high
Q8CGN4;Q3V2W5	BCL-6 corepressor	1.58933	-0.668414	10.5228	3.0003e-11	high
O88396;Q0VB85;Q3UYQ9	GrpE protein homolog 2, mitochondrial;GrpE protein homolog	1.58972	-0.668772	7.72813	1.87013e-08	high
Q8BRH3;E9Q4T1;H3BJ36	Rho GTPase-activating protein 19	1.59512	-0.673662	5.41218	3.87096e-06	high
Q6ZPT1;Q8C7P1;Q80TF4;Q497T4;Q9CSA7	Kelch-like protein 9	1.59966	-0.677761	19.8095	1.55078e-20	high
Q8BNE1	TRPM8 channel-associated factor 1	1.60209	-0.679954	9.06839	8.54307e-10	high
A0A0G2JDS8;Q791V7	Uracil-DNA glycosylase	1.60517	-0.682726	8.12633	7.47605e-09	high
Q80U04	E3 ubiquitin-protein ligase Praja-2	1.60524	-0.682791	11.7455	1.79673e-12	high
Q7TPD1;F6T356;S4R2I0;B0LAC4;Q3V178;Q3UYG9	F-box only protein 11	1.60639	-0.68382	4.52531	2.98322e-05	high
Q06831;Q8CE56	Transcription factor SOX-4	1.61153	-0.688433	3.06696	0.000857109	high
Q61884;V9GXM7;V9GXE0	Meiosis-specific nuclear structural protein 1	1.61384	-0.690495	7.54	2.88401e-08	high
Q9D851;Q6NXK5	RNA/RNP complex-1-interacting phosphatase	1.61478	-0.691341	9.56812	2.70322e-10	high
Q91XC0;Q9CZW7	LIM domain-containing protein ajuba	1.61626	-0.692658	4.0397	9.12636e-05	high
O88852	Testis-specific Y-encoded-like protein 1	1.61841	-0.694581	9.74692	1.79092e-10	high
Q3U2P8;P49138;A0A087WSN7;Q8R3U8;Q9D2E1	MAP kinase-activated protein kinase 2	1.61925	-0.69533	27.6433	2.27374e-28	high
Q8C7U1;A2AA65;A2AA66	NEDD4-binding protein 3	1.62615	-0.701461	1.59776	0.0252485	med
F8WJ80;Q3U3D4;Q3U2B8;Q3TQ38;Q9R1K5;D3YTV2	Fizzy-related protein homolog	1.62859	-0.703625	6.20148	6.2881e-07	high
O70306;A0A0G2JDG4;A0A0G2JG43;Q811Z5;E9Q5R8;Q8K402	T-box transcription factor TBX15	1.62873	-0.70375	9.23372	5.83816e-10	high
E9Q4K9;E9PYU8;Q9CUN6;A0A0G2JEN5;Q8BSC0;Q80TB1	E3 ubiquitin-protein ligase SMURF1	1.63062	-0.705424	8.98152	1.04348e-09	high
Q8VIG1;F8V330	RE1-silencing transcription factor	1.63524	-0.709503	12.3333	4.64201e-13	high
Q9WV95	Pleckstrin homology-like domain family A member 3	1.6353	-0.709554	3.15582	0.00069853	high
O88840;Q61554;Q60784;Q3TNW1;Q7TMG6;Q99L19	Fibrillin-1	1.63596	-0.710136	6.77944	1.66172e-07	high
Q9D486;B2RY70	C-Maf-inducing protein	1.63798	-0.71192	5.29104	5.1163e-06	high
Q80Z37	E3 ubiquitin-protein ligase Topors	1.64305	-0.716376	7.07095	8.49286e-08	high
A0A0R4J177;Q3TVC7	Cyclin-D1-binding protein 1	1.6455	-0.718525	5.68627	2.05934e-06	high
Q6PGG6;S4R2Q1	Guanine nucleotide-binding protein-like 3-like protein	1.65325	-0.725305	29.4005	3.97669e-30	high
Q62392	Pleckstrin homology-like domain family A member 1	1.65967	-0.730899	2.30852	0.0049145	high
Q4G5Y1;Q8BKM6	Kelch domain-containing protein 2	1.66267	-0.733499	11.9248	1.18909e-12	high
Q8CE24	4732496O08Rik protein	1.66826	-0.738348	2.33481	0.00462584	high
Q8BJQ2	Ubiquitin carboxyl-terminal hydrolase 1	1.67274	-0.742217	32.1696	6.76757e-33	high
B2RS91	RNA polymerase I-specific transcription initiation factor RRN3	1.67336	-0.742749	27.6273	2.35862e-28	high
Q6DG52;D3Z553	Protein Churchill	1.67637	-0.745336	6.36486	4.31661e-07	high
Q3UPN9;P28033	CCAAT/enhancer-binding protein beta	1.68331	-0.751298	12.9668	1.07942e-13	high
Q8CG19;B1B1E2;Q99PJ3	Latent-transforming growth factor beta-binding protein 1	1.68633	-0.753883	32.1392	7.2583e-33	high
A0A140LJ88;A0A140LHZ9;Q6DR98;A0A140LIP8;Q6DR99;A0A140LJC1;A0A140LIG9;Q3URY7;A0A140LIK5;A0A140LHN1;A0A140LIJ3;A0A140LHQ6;Q3TD94;A0A140LHD8;Q8BX76;A0A140LHG5;Q810X0	Neuregulin 1	1.69113	-0.757985	10.0662	8.58581e-11	high
Q8R382;Q542J1;Q61089;Q3UTZ0	Frizzled-6	1.69726	-0.763211	4.25372	5.57546e-05	high
Q922M3;F8WGQ9;S4R2A3	BTB/POZ domain-containing adapter for CUL3-mediated RhoA degradation protein 3	1.69886	-0.764566	26.1826	6.56738e-27	high
F6XZS9;Q9WTN3;A0A0A0MQK3;Q3TYX1	Sterol regulatory element-binding protein 1;Processed sterol regulatory element-binding protein 1	1.69962	-0.765216	3.28067	0.000524002	high
Q3U0I4;Q05DU9;P97857;Q3TQF7;E9PY08;Q3TTE6	A disintegrin and metalloproteinase with thrombospondin motifs 1	1.70137	-0.766697	8.82051	1.51177e-09	high
Q9WV42;Q5U4H9;Q3UKL9;Q3UJ63;Q3UJ26;Q8BSH1;Q3UI10;Q9CXF3;E9Q0D2;E9Q2H3;Q9CUF2;E9Q8Q4;E9PWU9;A0A2I3BRC7;E9PZ59;E9PVM8	RFG	1.70521	-0.76995	1.89651	0.0126907	med
Q3TB80;Q3TDP6;Q9JLV2;Q3U4F7;Q3TNI0;Q571F0;Q3US52	Short transient receptor potential channel 4-associated protein	1.70636	-0.770919	13.1423	7.20673e-14	high
Q3URU8;B1ASP2;P52332;Q3U8P8;Q8K0I7;Q3UZ30;Q8CFX4;Q3TI10	Tyrosine-protein kinase;Tyrosine-protein kinase JAK1	1.71224	-0.775887	51.1144	7.6849e-52	high
P12032;Q6GXA9	Metalloproteinase inhibitor 1	1.71241	-0.776032	6.47839	3.32364e-07	high
P97287	Induced myeloid leukemia cell differentiation protein Mcl-1 homolog	1.72223	-0.784282	41.2819	5.22565e-42	high
Q3TD85;Q3V1Z1;Q7TQH7	Low-density lipoprotein receptor-related protein 10	1.72934	-0.79022	3.2849	0.000518922	high
P11276	Fibronectin;Anastellin	1.7297	-0.790522	4.04377	9.04124e-05	high
Q3URS8;Q3UNV7;Q99KX1;A0A0N4SVX3	Myeloid leukemia factor 2	1.73785	-0.797308	22.1872	6.49853e-23	high
Q9WTV7	E3 ubiquitin-protein ligase RLIM	1.74017	-0.799232	20.5176	3.03668e-21	high
Q8R4E9	DNA replication factor Cdt1	1.74093	-0.799856	15.2036	6.25809e-16	high
Q66JV6;Q9WUJ8;Q3TQX1;A0A1B0GR56;A0A1B0GSE2;A0A1B0GRE5	Origin recognition complex subunit 6	1.7465	-0.80447	32.1	7.94382e-33	high
Q5D095;Q3UM53;P14719;G3UYU3	Interleukin-1 receptor-like 1	1.74809	-0.805777	25.761	1.73369e-26	high
Q62179;Q8BIR6	Semaphorin-4B	1.75474	-0.811257	16.2538	5.57398e-17	high
Q8VHR0;A0A0A6YXH7;A0A0A6YXT8;Q9CU33;Q8CC37;Q8CA99;Q925I8;E9PX28;E9PXQ7;Q80TE2	Protocadherin 18	1.76438	-0.819165	23.0195	9.56027e-24	high
F8WIP8;Q547B5;Q3UZY3;Q3UBR1;Q3TND2;P10923;D3Z513;D3Z4N2	Osteopontin	1.76662	-0.820992	5.81713	1.52358e-06	high
D3Z6H8;P0DMN7;A0A1L1SV28	S-adenosylmethionine decarboxylase proenzyme 2;S-adenosylmethionine decarboxylase 2 alpha chain;S-adenosylmethionine decarboxylase 2 beta chain;S-adenosylmethionine decarboxylase proenzyme 1;S-adenosylmethionine decarboxylase 1 alpha chain;S-adenosylmethionine decarboxylase 1 beta chain	1.77867	-0.830795	10.3231	4.75174e-11	high
P51944	Cyclin-F	1.78892	-0.839091	5.8767	1.32832e-06	high
Q58DZ4;P84102;A2ARQ2;B2KF73;D6RCY2;D6RIP7;A2ARQ4;O88892	Small EDRK-rich factor 2;Small EDRK-rich factor 1	1.79037	-0.840254	2.21707	0.00606637	high
Q640N1	Adipocyte enhancer-binding protein 1	1.79254	-0.842008	11.52	3.01988e-12	high
Q80YX1;Q148T5;Q148T4;Q80YX0	Tenascin	1.80631	-0.853049	18.0137	9.6889e-19	high
Q9D0M2;A2AR39	Cell division cycle-associated protein 7	1.80693	-0.85354	23.0211	9.52614e-24	high
Q9QY73;D3YVM2	Transmembrane protein 59	1.82061	-0.864423	5.21911	6.03791e-06	high
A0A087WNP4;P70284;F6TUU5;E0CXJ4;E0CYI0;D3Z0Q5;Q3TVD4;G3UWC5	Homeobox protein TGIF1	1.82139	-0.865037	5.43247	3.69426e-06	high
Q3TFC3;O54926	Apoptosis regulatory protein Siva	1.84131	-0.880731	8.78245	1.65026e-09	high
B2RVQ7;Q9D115	Zinc finger protein 706	1.84767	-0.88571	13.4534	3.52006e-14	high
Q9CZY2;A2AJR8	Transcription elongation factor A protein-like 8	1.8478	-0.885805	12.218	6.05291e-13	high
Q8BGV7	BTB/POZ domain-containing adapter for CUL3-mediated RhoA degradation protein 1	1.85093	-0.88825	2.18738	0.00649567	high
P39061;E9QPX1;A0A1W2P6N8	Collagen alpha-1(XVIII) chain	1.85183	-0.888953	15.2718	5.34794e-16	high
Q497H0	AN1-type zinc finger protein 3	1.85489	-0.891331	11.9953	1.01092e-12	high
Q91VU8;A0A140LHX3	Prostate tumor-overexpressed gene 1 protein homolog	1.88726	-0.916294	2.39992	0.00398177	high
Q9DCC3	Coiled-coil domain-containing protein 107	1.89148	-0.919517	6.23147	5.86856e-07	high
G3UW58;Q0VG62;A0A087WNR7;A0A087WNL9	Uncharacterized protein C8orf59 homolog	1.92354	-0.943763	8.61836	2.40792e-09	high
P23949;Q9EQL8;Q9EQL7;A0A1W2P6I1;Q5ISE2	Zinc finger protein 36, C3H1 type-like 2	1.93269	-0.950608	18.6599	2.18824e-19	high
A0A0J9YTX7;Q6PD35;Q5XJY7;Q8BP10;Q9JI57;Q8C555;Q80ZG7;Q80ZG8;Q80ZG9;Q9EQE6;A0A0J9YUX8;A0A0J9YUI9;A0A0J9YV00;A0A0J9YV21	General transcription factor II-I repeat domain-containing protein 1	1.93415	-0.951698	3.8215	0.000150833	high
O88207;B1AWB9;A3KGE7	Collagen alpha-1(V) chain	1.94064	-0.95653	10.1289	7.4313e-11	high
Q3UUX7	Uncharacterized protein C4orf46 homolog	1.94191	-0.957476	17.7538	1.76297e-18	high
Q8K226;Q548A9;P53351	Serine/threonine-protein kinase PLK;Serine/threonine-protein kinase PLK2	1.9423	-0.957765	8.51853	3.03021e-09	high
H7BX83;Q5SV77;F6Y247;E9Q389;E9Q6H9	Gametogenetin-binding protein 2	1.94462	-0.95949	29.8974	1.26655e-30	high
Q920S4;A1A4B3	Adipocyte-specific protein 6;Col5a3	1.94631	-0.960739	1.33485	0.0462545	med
Q7TPY1;Q542U4;Q3TLZ7;Q9JLY7	Dual specificity protein phosphatase 14	1.94951	-0.963111	16.1796	6.61352e-17	high
Q8K2I9;Q3UGP2;A2AS52	F-box only protein 18	1.95022	-0.963637	16.1861	6.51476e-17	high
Q547C4;P13516;Q3UXG5;Q8BNZ5;Q99PL7;P13011	Acyl-CoA desaturase 1;Acyl-CoA desaturase 2	1.95277	-0.965522	4.09936	7.95505e-05	high
Q4FK31;Q9CQ20	Mid1-interacting protein 1	1.95695	-0.968606	4.04496	9.01651e-05	high
Q3TX21;P18406	Protein CYR61	1.98261	-0.987404	16.1796	6.61352e-17	high
Q7TQI8	Testis-specific Y-encoded-like protein 2	1.9965	-0.997476	5.91059	1.22859e-06	high
Q80UW0	Heparan-sulfate 6-O-sulfotransferase 2	1.99807	-0.998606	5.84686	1.42278e-06	high
D3YWJ4	Adipocyte-specific protein 6	1.99927	-0.999471	8.38483	4.12255e-09	high
Q8BVW8;Q540Q5;P27577;V9GXE2;V9GX28;E9PWI8;Q921D8;Q8K3Q9;Q9EQH6	Protein C-ets-1	2.0176	-1.01264	23.4192	3.80853e-24	high
Q922P8;D3Z4S6	Transmembrane protein 132A	2.03149	-1.02254	5.8767	1.32832e-06	high
V9GX00;Q6PDI9;H6WCS3;Q00560;Q3UQA0;V9GXT4;V9GXA2;V9GX52	Interleukin-6 receptor subunit beta	2.04301	-1.0307	52.5261	2.97793e-53	high
Q6NZN1	Peroxisome proliferator-activated receptor gamma coactivator-related protein 1	2.04305	-1.03072	12.5515	2.80858e-13	high
Q9JLL0;Q3TWP4;Q8BS96	Cysteine-rich motor neuron 1 protein	2.04958	-1.03533	27.9362	1.15821e-28	high
Q8R107	PRELI domain-containing protein 1, mitochondrial	2.05067	-1.0361	20.8941	1.27623e-21	high
A0A087WQB0;Q3UIS6;Q569V4;P60762;Q3UBK1;Q3U5J6;Q5DTS9;A0A087WQ34	Mortality factor 4-like protein 1	2.05738	-1.0408	51.8413	1.44103e-52	high
H3BJJ1;H3BLK4;Q3V295;O88513	Geminin	2.07709	-1.05456	25.0997	7.94893e-26	high
P01887;Q91Z73;Q9D239;Q3U679;Q91Z72	Beta-2-microglobulin	2.08354	-1.05904	3.72189	0.00018972	high
P97350;A0A087WS37	Plakophilin-1	2.08593	-1.06069	3.21356	0.00061156	high
Q60709;Q3UDL6;Q61482;A0A1L1SS44;Q3TPZ7;Q7TT34;Q64348;Q06335;Q3U9N6;Q3U775;Q9CYS4;Q8R0R7;Q3TV12	Amyloid-like protein 2	2.11435	-1.08022	27.3786	4.18196e-28	high
A0A0R4J031;F6U6G6;Q8C006;Q3UJA9	Tripartite motif-containing protein 35	2.11813	-1.08279	22.4164	3.83356e-23	high
Q3U5K7;Q9EPX9;P21460;A2APX3	Cystatin-C	2.11958	-1.08378	33.9128	1.22238e-34	high
A0A0J9YQM4;Q8BFX1	E3 ubiquitin-protein ligase RNF187	2.12557	-1.08785	22.3147	4.84533e-23	high
E9Q668;O08665;Q0VGP2;M9MMK0;Q62177	Semaphorin-3A	2.12761	-1.08923	27.4199	3.80255e-28	high
Q790L7;P25322;Q3TC96;B2M0W7;Q9QXH2	G1/S-specific cyclin-D1	2.13602	-1.09493	13.872	1.34274e-14	high
Q60943	Interleukin-17 receptor A	2.19876	-1.13669	9.3146	4.84619e-10	high
A0A2I3BQZ9;Q53ZT3;P12023;A0A2I3BPT1;Q3TWF3;Q6GR78;Q3TXI9;Q3TVS1;A0A2I3BR03;Q8BPC7;Q8BPV5	Amyloid beta A4 protein;N-APP;Soluble APP-alpha;Soluble APP-beta;C99;Beta-amyloid protein 42;Beta-amyloid protein 40;C83;P3(42);P3(40);C80;Gamma-secretase C-terminal fragment 59;Gamma-secretase C-terminal fragment 57;Gamma-secretase C-terminal fragment 50;C31	2.21429	-1.14684	38.0916	8.09916e-39	high
A0A1Y7VMF9;Q3TM76;P00860	Ornithine decarboxylase	2.21799	-1.14925	3.69064	0.000203873	high
Q3US51;A0A1L1SRJ2;Q60773	Cyclin-dependent kinase 4 inhibitor D	2.21998	-1.15055	16.1796	6.61352e-17	high
Q8VIG6;A0A0A6YWT5	E3 ubiquitin-protein ligase TRAIP	2.22511	-1.15387	16.0017	9.96193e-17	high
Q3UYL1;Q9Z2M6	Ubiquitin-like protein 3	2.28297	-1.19091	11.7289	1.86674e-12	high
Q3UXQ1;Q05CG5;O55176;B1AXU3;B1AXU4;A0JLS7	E3 ubiquitin-protein ligase Praja-1	2.3004	-1.20189	10.6795	2.09153e-11	high
Q543R4;Q00493	Carboxypeptidase E	2.3017	-1.2027	46.6917	2.03369e-47	high
Q62356	Follistatin-related protein 1	2.32892	-1.21966	52.5665	2.71331e-53	high
Q80U88;Q3TG58;Q9ET00	Eukaryotic translation inititation factor 4H	2.37048	-1.24518	26.3322	4.65394e-27	high
Q8C900;A0A2I3BRS7;Q9QX13;Q3U3K0;O89091;Q61596	Krueppel-like factor 10	2.39967	-1.26283	6.15716	6.96372e-07	high
Q8CIK8	E3 ubiquitin-protein ligase RFWD3	2.41663	-1.27299	25.5417	2.87282e-26	high
P29268;H3BJW0;Q91V29;H3BK14	Connective tissue growth factor	2.42661	-1.27894	17.6646	2.16487e-18	high
Q9R1Q6;A0A0N4SUM7;A0A0N4SUY1;A0A0N4SVT4;A0A0N4SV46	Transmembrane protein 176B	2.44139	-1.2877	1.70853	0.0195647	med
Q3TNY9;P28653;Q3UXK8;Q3TAF9;Q7TMW3;Q6PG76	Biglycan	2.44293	-1.28862	25.8621	1.37386e-26	high
Q9EPL2	Calsyntenin-1;Soluble Alc-alpha;CTF1-alpha	2.4762	-1.30813	34.0646	8.61885e-35	high
Q3U962;Q8BNA3	Collagen alpha-2(V) chain	2.50072	-1.32234	45.7323	1.85214e-46	high
Q7TSG3	F-box only protein 5	2.51474	-1.33041	21.3007	5.0035e-22	high
Q3TX57;Q01149;Q3TU64;Q3TUE2;Q3TP88;Q91VL4;E0CXI2	Collagen alpha-2(I) chain	2.54941	-1.35016	19.366	4.3049e-20	high
Q3UIP2;Q61398;Q3UN82;D3YUE2;Q3TX39;D3YZE3;A0A0G2JE29;D3YWH0	Procollagen C-endopeptidase enhancer 1	2.56386	-1.35832	8.86724	1.35755e-09	high
Q9JJ66;V9GXW0	Cell division cycle protein 20 homolog	2.57639	-1.36535	31.8178	1.52112e-32	high
Q4KL81;P63260;Q3TSB7;Q3UD81;B1ATY1;G3UYG0	Actin, cytoplasmic 2;Actin, cytoplasmic 2, N-terminally processed	2.59733	-1.37703	34.9547	1.1099e-35	high
Q9WV66	E3 ubiquitin-protein ligase MARCH7	2.61136	-1.3848	10.8275	1.48778e-11	high
Q5NCU4;Q5NCU5;Q3TXI6;A0A1L1SSH9;P07214;Q5NCU3	SPARC	2.6214	-1.39034	22.2243	5.96603e-23	high
Q3TME1;Q9R0Q4;A2AEB5;A2AEB4;A2AEB3;Q3U6G8;Q3TXN7;A2AEB8;A2AEB7;A2AEB6	Mortality factor 4-like protein 2	2.62248	-1.39093	86.6399	2.29152e-87	high
Q9D1F0	CAAX box 1 holog A	2.63252	-1.39644	20.6643	2.16643e-21	high
Q3UFJ5;O54775	WNT1-inducible-signaling pathway protein 1	2.64177	-1.40151	4.52753	2.96801e-05	high
B1AXD8	Akirin-2	2.65412	-1.40823	44.7807	1.65684e-45	high
Q9CQL7	MORF4 family-associated protein 1	2.72457	-1.44603	75.8311	1.47524e-76	high
Q3UKZ1;Q3U5S6;O35988;Q99LM6	Syndecan;Syndecan-4	2.77705	-1.47355	71.7527	1.76719e-72	high
Q811C8;A0A5E1;Q3UFA6	Igfbp7 protein	2.7826	-1.47643	2.06224	0.00866489	high
O88878;D6RFT9;D3YYE8	AN1-type zinc finger protein 5	2.84648	-1.50918	17.2782	5.27015e-18	high
Q9CRX2;Q8BG66;E9QLR3;Q60961	Lysosomal-associated transmembrane protein 4A	2.85803	-1.51502	7.54737	2.83549e-08	high
Q9D1Q3;Q3UCT9;Q3TVJ0;O89051;Q9JME4;A0A2I3BQ30;A0A2I3BPW7	Integral membrane protein 2B;BRI2, membrane form;BRI2 intracellular domain;BRI2C, soluble form;Bri23 peptide	2.88487	-1.5285	33.7683	1.70494e-34	high
Q9D1L0;D3Z5B1;Q8CEW7;B2RPU8;Q8K3S8	Coiled-coil-helix-coiled-coil-helix domain-containing protein 2	3.00009	-1.58501	79.0046	9.89471e-80	high
P11087;Q99LL6;Q60785;Q61022;CON__Q862S4	Collagen alpha-1(I) chain	3.01083	-1.59016	32.3066	4.93668e-33	high
Q9CQX4	PCNA-associated factor	3.16554	-1.66245	89.5421	2.86987e-90	high
Q3USY8;Q9CWM2	Cell division cycle-associated protein 4	3.18205	-1.66996	29.4253	3.75603e-30	high
Q9CXX9;Q9CVB0	CUE domain-containing protein 2	3.22883	-1.69101	67.6031	2.49377e-68	high
F8WH23;E9Q5D9;Q61581;Q3U131	Insulin-like growth factor-binding protein 7	3.27244	-1.71037	58.3361	4.61264e-59	high
Q9CR75;E9PZT5;A0A3B2W475	Tumor necrosis factor receptor superfamily member 12A	3.37851	-1.75639	10.9218	1.19723e-11	high
