# Supplementary material for: Cellular responses to halofuginone reveal a vulnerability of the GCN2 branch of the integrated stress response
Source: EMBO J. 2022 Apr 25;41(11):e109985. doi: 10.15252/embj.2021109985 (PMC9156968; doi:10.15252/embj.2021109985)
Supplement: Supplementary file 3 — Dataset EV2 [file EMBJ-41-e109985-s003.xlsx]

## Sheet: Legend
Dataset EV2. GO terms of proteins from Dataset EV1.

## Sheet: high HF
HeLa HF 312.5 nM downregulated:
Category	Term	Fold Enrichment	FDR
GOTERM_BP_DIRECT	GO:0045893~positive regulation of transcription, DNA-templated	3.17246	0.0343571
GOTERM_BP_DIRECT	GO:0010951~negative regulation of endopeptidase activity	6.75131	0.0343571
SS HF 200 nM downregulated:
GOTERM_BP_DIRECT	GO:0016567~protein ubiquitination	4.96888	3.44e-05
GOTERM_BP_DIRECT	GO:0042060~wound healing	11.0784	3.44e-05
GOTERM_BP_DIRECT	GO:0030199~collagen fibril organization	19.4195	6.17e-05
GOTERM_BP_DIRECT	GO:0030198~extracellular matrix organization	9.13484	0.000108
GOTERM_BP_DIRECT	GO:0008284~positive regulation of cell proliferation	3.66803	0.000295
GOTERM_BP_DIRECT	GO:0007155~cell adhesion	3.51353	0.00316216
GOTERM_BP_DIRECT	GO:0001503~ossification	7.88918	0.0123676
GOTERM_BP_DIRECT	GO:0001568~blood vessel development	9.33368	0.0159405
GOTERM_BP_DIRECT	GO:0001501~skeletal system development	7.07814	0.0191006
AA HF 200 nM downregulated:
GOTERM_BP_DIRECT	GO:0016567~protein ubiquitination	5.55003	1.63762e-06
GOTERM_BP_DIRECT	GO:0007155~cell adhesion	3.94524	0.000481597
GOTERM_BP_DIRECT	GO:0030198~extracellular matrix organization	8.39228	0.0012342
GOTERM_BP_DIRECT	GO:0008284~positive regulation of cell proliferation	3.53033	0.0012342
GOTERM_BP_DIRECT	GO:0042060~wound healing	9.16008	0.00152422
GOTERM_BP_DIRECT	GO:0007049~cell cycle	2.96053	0.0158253
GOTERM_BP_DIRECT	GO:0030154~cell differentiation	2.57578	0.0331822

## Sheet: lowHF
AA 12.5 nM HF down:
Category	Term	Fold Enrichment	FDR
GOTERM_BP_DIRECT	GO:0030199~collagen fibril organization	198.703	0.00662713
GOTERM_BP_DIRECT	GO:0001501~skeletal system development	72.4246	0.0251058
GOTERM_BP_DIRECT	GO:0071230~cellular response to amino acid stimulus	56.5652	0.0273732
